# Supplementary material for: An Investigation of Situational and Dispositional Antecedents of Faking Intentions in Selection Interviews
Source: Front Psychol. 2020 Aug 27;11:2034. doi: 10.3389/fpsyg.2020.02034 (PMC7481461; doi:10.3389/fpsyg.2020.02034)
Supplement: Supplementary file 1 [file Data_Sheet_1.CSV]

lfdn	Competition	Verification	Faking_intentions	Extraversion	Conscientiousness	Honesty_humility	Manipulation_check_competition	Manipulation_check_verification	Neuroticism	Agreeableness	Openness	age	sex_dummy
24	0	1	2,18181818181818	4,5	4,5	3,6	2	5	3,75	1,75	4,4	22	1
27	1	1	2,81818181818182	3	3,5	3,5	5	4,33333333333333	3,75	3,75	2,8	20	1
28	0	1	2,72727272727273	4	3,25	4,4	2	4,66666666666667	4,25	3,25	3,8	18	1
30	0	1	2,72727272727273	3,5	3,5	3,4	2	4,33333333333333	2	3,5	3,6	20	1
33	0	1	2,36363636363636	2	3,25	4	2	4,33333333333333	4	2	4	24	1
34	1	0	2,81818181818182	4	3,75	3,3	5	3,33333333333333	3,5	3,25	4,6	21	1
36	0	1	3,72727272727273	3,25	3,25	3,4	4,5	2,66666666666667	4,5	3,25	4,6	22	1
38	0	1	3,18181818181818	4,75	3,5	4,1	4	4	2,75	3,75	4,6	26	1
39	1	0	2,81818181818182	3,25	1,5	4,3	5	3,66666666666667	2,5	3,5	3,8	20	1
40	1	0	3	4,25	4	3,6	5	3	4	4	4,2	21	1
42	1	0	3	4,75	3	3,5	5	2	2,25	3,75	2,6	19	1
43	0	1	2,54545454545455	1,75	3,5	4,2	2,5	4,66666666666667	3	3,5	4	20	1
44	0	1	2,54545454545455	2	4	4,3	2,5	5	3,25	3	4	20	1
46	0	1	2,81818181818182	4	3,25	3,5	3	5	2,75	3,5	4	22	0
47	1	0	3,36363636363636	2,75	5	2,8	5	2	3,5	3,25	2,2	21	1
49	1	1	3,45454545454545	1,5	2	2,4	5	4,33333333333333	3	2,5	3	21	0
50	0	0	2,09090909090909	2	3,25	3,8	2	3	5	4	4,6	21	1
53	1	0	3	3,25	4	4,1	5	1,66666666666667	2,5	3,25	4,8	19
54	0	0	2,63636363636364	2,5	4,5	2,8	2	2	4,5	2	4,4	24	1
56	1	1	2,27272727272727	4,75	4,5	3,3	5	4,66666666666667	3,25	3,75	3,6	19	1
57	0	0	3,18181818181818	3	4,5	2,8	2	2	2,5	3,5	4,8	19	0
59	0	1	3,27272727272727	1,75	2,75	2,8	1	2,33333333333333	4,25	2,5	4	26	0
61	0	1	2,27272727272727	4,5	3,5	4,9	3,5	4,33333333333333	2,5	2,75	3,6	21	1
62	1	1	3,18181818181818	2,75	3,5	3,8	5	4,66666666666667	4,25	3,25	4,2	18	1
63	1	1	2,63636363636364	2,25	3,25	2,5	5	4,33333333333333	4,25	2,5	3	19	1
64	1	1	2,45454545454545	3,5	3,5	3,5	5	4,66666666666667	3,25	3	4	19	1
65	1	1	2,81818181818182	4,75	4,75	3,8	5	4,33333333333333	4,25	3	5	19	1
66	0	1	2,72727272727273	4,25	3,5	3,5	2	3,33333333333333	4,75	3,25	4,4	21	1
69	0	0	3,45454545454545	4	3,5	3,2	2,5	4	3,5	2,75	4	21	1
70	1	0	1,90909090909091	3	3,5	4	4	2	4	2,25	4,2	20	1
71	1	0	3	3,25	3,75	3,9	5	1,33333333333333	2	3	4,4	33	1
72	1	0	2,81818181818182	5	2,75	3,7	5	2,66666666666667	2,5	2,5	4,8	20	1
73	0	1	3	3,75	3,5	3,5	3	4,66666666666667	3,25	2,5	2,4	18	1
74	1	1	3,36363636363636	3,5	4,25	3,2	5	4	2,75	2,5	3,2	18	1
75	0	0	3,54545454545455	2,5	3	3,6	3	3	2,5	3,5	3,4	21	1
76	0	1	2,36363636363636	4,25	4,75	4	2,5	5	3,75	4,5	3,4	19	1
77	1	0	2,54545454545455	4	4,25	3,5	5	4	3,75	4,25	4,8	19	1
80	1	0	2,45454545454545	3,5	4,25	4,1	5	1	4,75	2,5	4,4	20	1
85	0	1	3	4,25	3	2,8	2,5	3	3	4	4	21	1
88	0	0	3,18181818181818	1,75	3,5	3,8	2,5	3,66666666666667	4	3	3,2	19	1
90	1	1	3,36363636363636	4,25	4,5	3,3	4,5	4,66666666666667	3,75	4,5	4,6	20	1
91	0	1	3,81818181818182	4,25	4,75	3,3	5	5	4,25	4,25	4,6	20	1
95	0	1	2	3,25	3	4,4	2	4,66666666666667	3,5	4	2,4	20	1
96	0	0	3,09090909090909	3	4,25	3,6	4	3	4	3,75	3,6	20	1
97	1	1	3,09090909090909	2,25	3,25	3,3	5	4	4	3	4	23	1
98	0	1	3	5	3,75	2,9	1,5	4,66666666666667	1,25	3	2,2	21	1
103	1	0	3	2,5	2,25	3,8	4	2,33333333333333	3,5	4	4,6	24	1
105	1	1	3,54545454545455	2,5	3,25	2,3	5	4,33333333333333	4	3,5	4,6	20	0
108	1	0	2,54545454545455	4,25	3,5	3,1	5	1,66666666666667	3	2,75	3,4	20	1
113	1	0	2,45454545454545	1,5	3,75	3,1	4	4,66666666666667	2	3,25	4	20	1
116	1	1	3,09090909090909	4,75	2,5	4,1	5	5	2,25	3,75	4,2	22	1
117	1	0	3,27272727272727	2,25	2,75	2,4	4,5	3	3,75	2,5	3,4	24	1
119	1	1	4	4,25	2,25	1,9	4,5	4	4	3,25	5	20	1
120	0	1	2,36363636363636	3,25	2,75	4	3	4,33333333333333	3,25	2	3,6	19	1
121	0	0	1,90909090909091	3,5	3,75	3,5	2	4	2,25	3,5	2,6	21	1
123	0	1	1,72727272727273	3	3,25	4	2,5	4	4,5	2,75	3,4	20	1
124	1	0	3,54545454545455	4,25	3,75	3,8	5	3	3	3,5	4,2	22	1
125	1	0	3,45454545454545	4	3,25	3	4,5	3	3,5	3,25	4,2	26	1
127	1	1	3,63636363636364	4	3,75	3,2	4	4	2	3,25	3,4	20	1
128	1	0	3	5	3,75	3,2	5	3,33333333333333	4	3,75	4,8	21	1
130	0	0	2,54545454545455	3,5	2,5	3,1	3,5	3,66666666666667	3,5	3,25	4,6	19	1
131	1	0	3,36363636363636	3,75	4,5	3,3	5	4,33333333333333	2,75	3,75	2,8	18	1
133	1	0	2,27272727272727	3,5	3,75	4,3	4,5	2,66666666666667	3,25	3,75	3,8	19	1
135	1	0	3,09090909090909	4	2,75	4,4	4,5	3	3,75	2	3,8	20	1
136	1	1	3,36363636363636	3	4,5	3,5	5	5	4,75	1,25	2,4	20	1
139	1	1	3,90909090909091	3	4	2,6	5	4,33333333333333	3,75	2,75	5	20	1
140	1	1	3,45454545454545	4	4,5	2,2	5	4,66666666666667	2	3,5	4,2	21	1
143	0	1	2,09090909090909	3,75	4,5	3,3	2	4	1,75	4	4,2	20	1
144	0	1	2,09090909090909	4	3,75	4,3	1,5	4,33333333333333	2,25	4,5	4,6	25	1
145	0	0	2,72727272727273	5	4,25	4,3	2	2,33333333333333	1,75	3,25	4,4	20	1
148	1	1	3,27272727272727	3,75	3,75	3,2	5	4,33333333333333	4,25	4	4,4	19	1
151	0	0	2,45454545454545	4,5	2,75	3	2	3	1,5	3	4,4	20	1
152	1	1	2,72727272727273	4,25	4,5	3,1	4	4	3,25	2,5	4,6	19	1
153	1	1	2,90909090909091	3,5	4,5	3,6	5	5	3,25	2,75	4,4	28	1
155	0	0	1,09090909090909	2	4,25	4,6	1	1	3,25	2,75	5	26	0
156	1	1	2,18181818181818	3,5	4,75	4,8	4	4,66666666666667	4	4,75	3,4	21	1
157	1	1	3,18181818181818	4	3,5	3,5	5	3,66666666666667	5	3	4	21	1
159	0	1	2,72727272727273	4,5	4,75	3,4	1,5	4,66666666666667	1,5	2,25	3	19	1
162	1	1	3,09090909090909	5	4	4,2	5	4	2	3,5	4,2	19	1
163	0	1	2,72727272727273	4,5	3,75	4,1	2	3,66666666666667	3	4,25	4,2	21	1
165	0	1	2,90909090909091	3,5	4,25	2,7	2	4,33333333333333	4,25	1,5	5	26	1
167	0	0	2,72727272727273	4	4,25	3,9	2	3	2,25	4,5	4,2	21	1
168	0	1	2,81818181818182	4,25	2,75	2,7	3,5	4,66666666666667	2,75	2,5	3,4	19	1
170	1	1	2,45454545454545	2,5	3,75	4,1	5	4,33333333333333	3	4,25	4	20	1
171	1	1	2,36363636363636	4	4,5	4,1	5	4	2,5	4	4,8	20	1
174	0	1	2,90909090909091	3,25	4,75	4	2	4,33333333333333	4,25	2,5	4,4	19	1
176	0	1	1,09090909090909	3,25	4,25	4,1	2	4	1,75	3,25	4,4	18	1
178	0	1	1,81818181818182	4,25	3,75	2,9	2	5	2,75	4,5	4,2	21	1
179	1	1	2,72727272727273	3,75	3,25	2,7	4,5	4,33333333333333	3,75	3,25	4	20	1
181	1	0	3,09090909090909	4	3,25	2,6	4,5	4	4	3	3,6	20	1
183	1	1	2,90909090909091	5	3	3,7	5	5	1,5	3	3,4	22	1
184	1	1	2,63636363636364	5	3	3,8	5	5	1,5	3	3,2	22	1
185	0	0	2,27272727272727	3,25	4,25	2,7	2	3,66666666666667	2,25	2,25	5	21	0
186	0	0	5	3,75	4	3,8	5	5	3,25	2,5	3,6	21	1
187	0	0	2,18181818181818	2,75	3,75	4,1	2,5	4	2,5	2,5	3,4	25	1
188	1	1	3,18181818181818	1,5	3,25	2,8	4,5	3	2,75	3,75	3,6	23	0
