# Supplementary material for: An Investigation of Situational and Dispositional Antecedents of Faking Intentions in Selection Interviews
Source: Front Psychol. 2020 Aug 27;11:2034. doi: 10.3389/fpsyg.2020.02034 (PMC7481461; doi:10.3389/fpsyg.2020.02034)
Supplement: Supplementary file 2 [file Data_Sheet_2.CSV]

lfdn	Competition	Verification	Faking_intentions	Extraversion	Conscientiousness	Honesty_humility	Manipulation_check_competition	Manipulation_check_verification	Neuroticism	Agreeableness	Openness	age	sex_dummy
12	0	1	2,72727272727273	2,5	3,75	4,1	2,5	4,33333333333333	2,75	2,75	4	26	1
14	0	1	2,72727272727273	4,25	3,25	2,7	1	4,33333333333333	4	3	3,4	26	0
15	1	1	2,27272727272727	2,75	4,5	3,5	5	4,33333333333333	3	3,5	3,8	26	1
16	0	0	2,45454545454545	2,75	3,75	3,3	2	2	2,5	2,75	4,2	46	1
22	1	1	2,72727272727273	4,25	2,75	3	4,5	4,33333333333333	2,75	2,75	4	48	1
25	1	1	2	3	5	3,6	5	5	3,75	2	4,8	23	1
26	1	1	2,81818181818182	4	5	4,2	4,5	4	1,75	2,75	4	40	1
28	1	1	1,54545454545455	3,5	5	4,5	5	4,33333333333333	3	3,25	5	51	1
38	0	0	2,36363636363636	4	3,25	4,4	2	1	2,75	3,75	3,4	33	1
43	1	1	2,63636363636364	4	4,25	4	5	4	2,75	3,5	2,2	33	1
55	1	1	1,90909090909091	1,75	3,25	3,3	5	4,66666666666667	3	2,25	2,2	34	0
58	1	0	2,54545454545455	3	3,25	3,8	3	1,66666666666667	4	3	4,2	24	1
59	0	0	2,45454545454545	3,25	4,5	4	2	2	2,5	4,25	4,2	48	1
60	1	1	3,36363636363636	4,75	4,25	3,3	5	3,66666666666667	1,75	3,75	3,6	27	1
62	1	1	1,18181818181818	3,75	4,25	4,6	5	4,33333333333333	3,25	3	4,2	55	1
63	0	1	2,18181818181818	2,25	4,75	4,1	1,5	4,33333333333333	2,75	3,75	3,8	28	1
67	0	0	2,27272727272727	2,75	4,5	4	2,5	2,66666666666667	4	3,25	4	46	1
68	0	0	2	3,25	4,25	3,9	1	3,66666666666667	2	4,5	4,2	40	1
69	0	0	3,72727272727273	2	3,75	3,5	2	2,66666666666667	4	1,75	3,8	36	0
70	1	1	3,45454545454545	4,75	3	3,4	1	3,33333333333333	2,25	4	4,6	48	0
71	0	0	2,81818181818182	4,5	2,75	3,6	1	2,33333333333333	2,25	4	4,2	36	1
73	0	1	2,54545454545455	3,25	4	3,4	1	3,66666666666667	3,25	3,75	3,2	53	0
75	1	0	3,36363636363636	3,25	2,75	3,8	5	2,33333333333333	3	2,75	4,2	55	1
76	1	1	2,36363636363636	3,75	3,75	4,1	5	3,33333333333333	2,25	3,75	4,6	42	1
82	1	1	1,54545454545455	4	3,25	3,8	5	5	3,5	4,75	3,4	46	1
83	1	1	2,27272727272727	3,75	4,25	3,7	4	3,66666666666667	1,75	3	4,2	40	1
84	0	0	2,27272727272727	3,75	4	3,2	1,5	3	2,25	2,75	3,2	35	0
85	1	1	2,18181818181818	2,75	3	3,6	4,5	4,33333333333333	3	3	4,2	47	1
90	0	0	3,72727272727273	3,5	3,75	3,8	4	4	2,25	5	2,8	45	1
93	1	0	2,72727272727273	2,5	2,75	3,8	5	4	4,25	2,5	2,8	53	0
97	0	1	2,45454545454545	2	3,75	3	2	4,33333333333333	3,5	3,25	3,2	38	0
98	0	1	2,27272727272727	2,25	3,75	3,5	1,5	4,66666666666667	2	3,5	3,4	43	1
99	0	0	3,18181818181818	2,5	2,75	3,1	2	3,66666666666667	3,75	1,5	2,4	25	0
100	1	0	3	3,5	4,5	2,9	4,5	1,66666666666667	4,5	2,75	4	48	1
102	1	1	3,18181818181818	2,75	3,5	4,7	5	4,66666666666667	4,5	4,25	3,8	18	1
104	0	0	2,45454545454545	3	3,5	3,7	2,5	3,33333333333333	2,5	4,5	4,4	41	0
106	0	1	1,72727272727273	3,75	4	3,5	1	3,33333333333333	2	3,5	4	50	0
108	0	0	2,18181818181818	4,5	4,5	3,5	1,5	4,33333333333333	1,75	2,5	4	42	1
109	0	1	1,54545454545455	3	4,25	4,1	1	4,66666666666667	3,5	3	3,4	44	1
111	0	0	2,36363636363636	4,5	2,75	4,1	2,5	2,66666666666667	2,5	2,75	3,8	44	1
116	1	0	2	4,75	4,25	4,2	5	3,33333333333333	2,75	2,25	3,2	22	1
118	1	0	2,09090909090909	4,75	4,25	3,6	5	1	3,75	4	3,6	41	0
119	0	1	1,72727272727273	4	5	4,3	1,5	4,66666666666667	1,75	3,75	5	58	0
120	1	1	2,36363636363636	2,25	4,75	4,7	5	4,66666666666667	3,5	4,5	4,6	46	1
121	1	1	2,90909090909091	4,5	4,5	2,8	4,5	5	2,25	2,75	3,2	35	1
122	1	1	2,36363636363636	2,75	4,25	4,3	5	4	3,75	3,75	5	45	0
125	1	1	1,81818181818182	3,5	3,5	3,2	4	5	2,75	3,25	3,6	58	1
127	0	0	2,27272727272727	3,25	4,25	4,3	1	3	2,25	3,5	3,4	50	0
129	0	1	2	3,25	3,5	4,6	3	4,66666666666667	3,75	4,25	3,6	48	1
130	0	0	1,90909090909091	4,25	1,75	3,1	2	1	2,5	1,5	4	23	0
132	0	1	3,09090909090909	3,75	3,5	2,8	1,5	4,33333333333333	1,75	2,75	3,2	24	0
136	1	0	1,36363636363636	4,75	5	4,2	5	2,33333333333333	2,25	2,75	3	54	1
137	1	1	1,09090909090909	4	4	4,9	5	5	2,5	4	4,8	53	1
139	0	0	2,09090909090909	4	4	4,1	1,5	2,33333333333333	2	3,25	3,2	39	1
140	1	0	1,90909090909091	3	3,75	3,8	5	3,66666666666667	3	4	4,2	56	1
141	1	1	1,72727272727273	4	3,5	3,6	5	5	2,25	1,75	3,4	37	0
142	0	0	2	5	4,75	4,5	2	2,66666666666667	3,25	4,5	4,4	34	1
143	0	1	2	3,75	3,75	4,6	1	4,66666666666667	3	3	4	47	1
144	0	0	2,45454545454545	4,5	2,75	3,6	2	3,33333333333333	3,5	3,25	4,8	35	1
145	0	1	3,27272727272727	3,5	3,75	3	1,5	4,66666666666667	3,75	4	3,4	46	0
146	1	1	1	3,5	5	5	5	5	2	4	4,2	32	1
147	1	0	1,72727272727273	4	3,75	4	5	1,66666666666667	3	3,25	3,4	52	1
148	1	1	1,36363636363636	2,75	4,25	4,2	5	5	3	3,25	4,2	56	0
152	1	0	3,27272727272727	3,25	3,75	3,1	5	4	3,25	3,5	4,4	59	1
153	1	0	2,90909090909091	3,75	3	3,7	5	3,66666666666667	2,75	3	4,2	53	1
154	1	0	1,90909090909091	4,25	2,75	3,9	5	2,33333333333333	3	4	3,2	41	1
155	1	1	2	3,5	2,25	4,3	5	4,66666666666667	3,75	4,5	2,8	46	1
156	0	1	1,72727272727273	1,5	2	4,9	1	5	2,5	3,25	2,4	50	1
158	0	0	3,27272727272727	3	4,25	3,7	1	2	3,75	3	4,6	32	1
160	0	0	2,54545454545455	2,5	3,5	4,3	2	3,66666666666667	2,5	3,75	4,2	22	1
161	1	1	1,09090909090909	4	4,75	3,5	5	4	2	4,25	3,4	31	1
164	0	1	3	4,25	3,75	3,3	1	4,33333333333333	1,25	3,5	3,8	46	0
167	1	1	1,54545454545455	2,5	4	3,6	5	4,66666666666667	3	4	3,6	52	1
168	1	1	2,63636363636364	3,5	4	3,6	5	4,66666666666667	2	4,25	3,4	49	1
169	1	1	2,72727272727273	3,5	3,75	4,2	5	4,33333333333333	2,25	2,5	3,8	46	1
170	1	1	1,72727272727273	2	3,5	3,5	5	4	3,75	2,25	5	51	0
172	0	1	2,09090909090909	3	3,75	3,8	3	5	2,75	3,25	3,4	52	1
173	1	0	2,36363636363636	2,5	4,25	4,1	4,5	2	3	3	3,4	37	1
174	0	0	3,18181818181818	3,75	3,25	3,2	4	3,33333333333333	3	2,5	3,2	52	0
175	1	0	2,18181818181818	4,25	3,5	4,5	5	1,66666666666667	2	3,75	3	33	1
176	0	1	2,45454545454545	4,5	3,75	4,3	2,5	4,33333333333333	4	3,5	3,4	42	1
177	1	0	2,81818181818182	3,5	4	3,1	3,5	3	3,25	2,5	3,2	35	1
178	0	0	2,45454545454545	4,25	3,5	3,3	2	3,33333333333333	2,25	4	4,2	50	1
179	1	1	2,54545454545455	4	4,5	3,7	4,5	4	3	3,5	3,4	29	1
181	0	0	1,54545454545455	4,5	4,5	4,7	1	3	5	3,5	4,8	46	1
182	0	0	2,90909090909091	2,25	3,25	3,7	1	3,33333333333333	3,25	3,75	3,4	33	1
183	1	1	2,45454545454545	2,75	3,75	3,9	5	4	3,5	4,25	3,6	37	1
184	0	1	2,36363636363636	3,5	3,5	4,7	2	4,66666666666667	1,75	3,25	3,6	55	0
185	0	0	2	4,25	4,25	4,5	1,5	1,66666666666667	3	4	4,2	58	1
186	1	0	3,27272727272727	3,75	4	3,7	4,5	1,66666666666667	4,25	4	4,4	50	1
187	0	1	2,27272727272727	3,75	4,25	4,1	2	4,33333333333333	1,5	3	3,8	48	1
192	0	0	2,54545454545455	5	3,25	4	1	3	1,5	2,75	3,2	52	1
193	0	0	2,90909090909091	2,75	4	3,5	2,5	1	4,25	2,75	4,8	37	1
196	0	1	2	3,75	4,75	4,5	3	5	3	3	3,6	45	1
197	1	0	2,45454545454545	3	3,75	3,8	5	1	4,5	4	2,8	31	1
198	1	1	2,36363636363636	3,5	4,75	4,5	2,5	4,33333333333333	1,25	3,75	4	48	0
201	1	0	3,09090909090909	4,75	4,5	2,7	5	3,33333333333333	1,75	2,25	4,4	30	1
203	1	1	2,27272727272727	3,5	3,5	4,4	5	4,33333333333333	3,25	3,5	3,6	35	1
205	1	0	2,45454545454545	3,5	3,75	3,6	4,5	2,33333333333333	1,75	3,5	4	20	1
208	1	0	2,54545454545455	5	3,75	3,8	5	2,33333333333333	4,25	3,75	4,6	32	1
209	1	1	2,27272727272727	4	4,5	4,2	5	4,33333333333333	2,25	3,75	5	29	1
214	0	0	2,27272727272727	3,75	4,25	4,5	2	3	1,25	3	2,6	41	1
217	0	0	1,36363636363636	4,75	4,75	4,5	1	2,33333333333333	3,5	4,25	5	28	1
222	0	1	2,36363636363636	2,75	4,5	4,4	4	3	3,25	3,5	4,4	29	0
224	0	0	2	3,75	4	4	3	3	2,75	2,5	3,2	47	0
227	1	0	2,27272727272727	2,75	3,75	4,8	5	3	4,5	1,5	4,8	51	1
230	1	0	1,72727272727273	2,5	4,5	4,6	5	3,66666666666667	2	4,75	3,6	58	1
231	1	0	3,72727272727273	2,25	2,25	3,7	5	3	3	2	2,6	35	0
232	0	0	3,18181818181818	3	4,5	3,1	2	3	2	2,25	3	33	0
234	1	0	2	1	4	4,2	5	3,66666666666667	4	5	1,8	59	1
238	0	1	2,36363636363636	4	4	4,3	2	4,66666666666667	3	2,5	4,6	41	1
240	1	1	2,18181818181818	3,75	3,25	4,4	5	4,66666666666667	2,75	5	3,8	47
241	1	1	2,90909090909091	4,25	5	3,9	5	4,33333333333333	3,75	4,25	3,8	33	1
243	1	0	2,90909090909091	4	3,75	4,3	4,5	2,66666666666667	1,5	3,5	3	37	0
