# Supplementary material for: An Investigation of Situational and Dispositional Antecedents of Faking Intentions in Selection Interviews
Source: Front Psychol. 2020 Aug 27;11:2034. doi: 10.3389/fpsyg.2020.02034 (PMC7481461; doi:10.3389/fpsyg.2020.02034)
Supplement: Supplementary file 3 [file Data_Sheet_3.CSV]

lfdn	age	Honest_IM_vs_faking	Honest_open_ended_question	Faking_open_ended_question	Competition	Verification	Honest_IM_intentions	Faking_intentions	Honesty_humility	DT_Machiavellianism	DT_Psychopathy	DT_Narcissism	Manipulation_check_competition	Manipulation_check_verification	student_dummy	sex_dummy
3	31	2	Erfahrungsgemäß zahlt sich Ehrlichkeit aus!	-66	0	1	3,91666666666667	2,1875	3,3	2	1,66666666666667	3	2	7	0	0
6	32	2	In einem Beruf verbringe ich ca. 40-60 Stunden in der Woche mit Personen, die mich gut bis sehr gut kennen lernen. Sie sehen wie ich arbeite, was ich kann und was nicht. Heißt, über kurz oder lang wissen sie eh, wenn ich nicht ehrlich war. In einer neuen Arbeitsstelle hat man bis zu einem Jahr Probezeit, die jemandem, der nicht ehrlich war, zum Verhängnis werden können.	-66	1	1	3,41666666666667	1,375	3,8	2,66666666666667	2,33333333333333	3,66666666666667	7	4	0	0
7	25	1	Um authentischer und glaubwürdiger zu wirken und Vertrauen zu schaffen	-66	0	0	4	1,6875	4,1	1,66666666666667	1	1	1	6,5	1	1
19	27	2	verminderte Authentizität, spätere Konflikte könnten deshalb auftreten, Aufgaben könnten mir zugewiesen werden, denen ich auf Grund von falschen Angaben nicht gewachsen bin	-66	1	0	4,58333333333333	2,4375	4	2,66666666666667	1,66666666666667	2,66666666666667	5,5	6	1	1
20	25	4	-66	Schlicht und ergreifend, weil Unternehmen sich ebenfalls besser darstellen, als sie es wirklich sind. Wenn als Benefit eine leistungsgerechte Entlohnung angegeben wird, kann man davon ausgehen, dass es sich eher um Lohndrückerei handelt. Somit lieber 1-2 Stufen weiter oben zu verhandeln anfangen um dann ein vernünftiges Ergebnis zu erreichen.	1	1	4,58333333333333	2,8125	3,3	3,33333333333333	2	2,66666666666667	7	4,5	0	0
21	24	3	Nein. Das fällt später auf einen zurück.	-66	0	0	4	3,0625	3,2	2	3	5	1	5	1	1
29	52	2	Das ist ja schon fast eine philosophische Frage, denn es geht ja hier um das Verhältnis vom realen ich zum Selbstbild des Ichs. Das reale ich entzieht sich unserer Wahrnehmung und somit kann man nur das Selbstbild darstellen. Dieses ist geprägt von meiner Wunschvorstellung des Ichs auch wenn dieses manchmal nicht ganz erreicht wird. In diesem Missverhältnis ergibt sich die Möglichkeit die eigene …	-66	0	0	4	2,0625	4,5	2	2	1,66666666666667	2	4	0	1
31	25	2	auf kosten anderer	-66	0	0	3,63636363636364	2,25	3,4	2	1,66666666666667	2,33333333333333	2	1	1	1
33	25	1	Die Arbeitsstelle muss ich auch als „ich selbst“ übernehmen. Es ergibt keinen Sinn, denn Interviewer eine andere Person mit abweichender Persönlichkeit darzustellen, so ich in das Arbeitsumfeld (und das Arbeitsunfeld zu mir) passen muss und nicht die Person, die ich unter Umständen versuche darzustellen.	-66	1	0	2,91666666666667	1,8125	4	1	1	1	5	4	0	0
37	23	2	Ehrlichkeit is wichtig ☝	-66	0	0	3,33333333333333	2,125	2,9	2,33333333333333	1	2,33333333333333	3	3,5	0	0
38	25	1	Weil Ehrlichkeit am Wichtigsten ist	-66	1	1	3,91666666666667	1,0625	4,8	1	1	2	6	6	0	1
39	42	5	-66	Wenn ich den Job brauche oder Will muss man sich gut verkaufen	1	0	3,5	3,75	2,2	4	2,66666666666667	3,33333333333333	7	1	0	0
49	32	1	Weil sich irgendwann dieses vortäuschen aufgedeckt wird.	-66	0	1	4,83333333333333	1,875	4,2	2	2	3	2,5	5,5	0	0
62	38	2	Weil der Interviewer meine Angaben mit Hilfe meiner angegebenen Referenzen überpüfen wird	-66	0	1	3,91666666666667	1,9375	3,7	1	1	1,33333333333333	2	4	0	1
74	45	1	Dies bringt nichts, da es irgend wann sowieso auffällt, das man sich besser dargestellt hat. Wenn eine solche Blase platzt, ist es sehr peinlich.	-66	1	0	3,58333333333333	1,1875	3,6	1,66666666666667	1,33333333333333	2,66666666666667	5,5	1	0	0
94	31	2	Wenn ich übertreiben müsste um die Stelle zu erhalten wäre es das falsche Unternehmen.	-66	0	0	3,27272727272727	1,9375	4,1	2,66666666666667	2,33333333333333	2,66666666666667	2	4	0	0
96	25	1	Vermittle ich ein falsches Bild von mir wird man mich immer daran messen. Außerdem fällt jede Lüge kurzfristig auf einen zurück	-66	0	0	2,58333333333333	2	2,1	3,66666666666667	2,66666666666667	4	2	1	0	0
98	33	3	Weil es spätestens im Job auf mich zurück fallen würde	-66	1	0	3,33333333333333	2,0625	3,3	1,33333333333333	1	2,66666666666667	7	1	0	1
99	48	2	Falsche und überzogene Voraussetzungen für die Übertragung einer Aufgabe führen zwangsläufig zu Enttäuschung der Erwartungen, Misserfolgen und letztendlich Vertrauensverlust. Auf dieser Basis kann keine langfristige Arbeitsbeziehung entstehen.	-66	0	0	3,41666666666667	2,0625	3,4	2,33333333333333	1,33333333333333	3,33333333333333	1	6,5	0	1
100	32	2	Da dies unehrlich ist und ich ein ehrlicher Mensch bin.	-66	1	1	4,75	1,6875	4,1	1	1	2,66666666666667	6	7	0	1
103	38	3	Keine überzogenen Erwartungen wecken - ein wenig Selbstmarketing ist aber noteendig, das macht das Unternehmen auch	-66	0	0	4,25	2,9375	3,3	2,66666666666667	1	3,66666666666667	2	4	0	1
110	28	3	Solange ich mir nicht sicher sein kann, dass meine Leistungen auch meine Aussagen widerspiegeln möchte ich ungern für mich selbst zu hohe Maßstäbe setzen.	-66	1	0	3,25	3,0625	3	2,33333333333333	2,66666666666667	4,33333333333333	6	2	0	0
111	29	1	Die Unwahrheit kommt früher oder später raus. Stattdessen würde ich meine Bemühungen erwähnen noch besser zu werden. Die ist mein Ziel. So würde ich mich eher darstellen.	-66	0	1	3,75	2	3,1	1,66666666666667	1	2,66666666666667	4	7	0	1
112	34	6	-66	Damit die Chancen steigen den Job zu erhalten.	1	0	4,16666666666667	2,9375	2,6	3	1	4	7	4	0	1
117	34	4	-66	Damit ich eine Chance bekomme zu beweisen, dass ich das Potenzial habe, so gut zu sein, wie ich mich dargestellt habe.	1	1	3,66666666666667	3	3,7	2,33333333333333	2,33333333333333	3	7	7	0	1
120	40	1	Zum einen weil ich allein aufgrund meiner Qualifikation und Persönlichkeit überzeugen möchte. Zum anderen würde sich spätestens bei Arbeitsbeginn oder im Laufe der Arbeitszeit herausstellen, dass ich mich besser dargestellt hätte und dies würde zu negativen Konsequenzen führen.	-66	1	1	3,5	1,5625	4,4	1	1	2	6	4	0	1
145	42	2	Weil es Schauspielerei wäre und die Wahrheit früher oder später ans Licht käme. Darüber hinaus ist authentisch und ehrlich zu sein, wie ich finde, die Beste Basis für eine Zusammenarbeit. Keiner kann ALLES. Wenn es also Schwächen gibt, die man auch durch Unterstützung und Freiraum in eine Stärke umwandeln kann - profitieren beide Parteien (AG und AN) davon. Das funktioniert aber leider nur mit ei…	-66	0	1	2,91666666666667	1,875	4,6	1	1	1,33333333333333	5	7	0	0
154	24	2	Laut dem Sprichwort Die Wahrheit kommt immer ans Licht , auch wenn es mich gegenüber den anderen Bewerbern besser darstellen lassen sollte.	-66	1	0	4,16666666666667	2,5625	4,2	2	1	1	7	4,5	1	1
158	33	2	Entspricht nicht meinem rationalen, ehrlichen Wesen. Geht nach hinten los falls der Schwindel auffliegt. Weckt ggf. Erwartungen denen nicht entsprochen werden kann. Ist aus meiner Sicht nicht nötig, wenn ich gleichzeitig klare Bereitschaft zur Weiterentwicklung signalisiere.	-66	1	0	4	2,8125	2,7	3	2	4	5,5	3	0	0
160	57	2	Weil es böse enden kann, wenn'S rauskommt und weil es die Möglichleit ist, sich dann im Ansehen der Firma zu steigern.	-66	1	0	3,58333333333333	2,75	3,9	1,33333333333333	1	2,66666666666667	5,5	6,5	0	0
163	37	3	Ich bin der Meinung, dass -wenn es um fachliche Inhalte geht- diese falsche Darstellung in der Praxis aufgedeckt wird und ich damit meinen Arbeitsplatz riskiere.	-66	1	0	4,66666666666667	3,125	2,2	4	2,33333333333333	4	7	6,5	0	1
171	23	2	Weil es eine Lüge wäre und früher oder später kommt die Wahrheit ans Licht, sehr wahrscheinlich mit negativen Konsequenzen	-66	1	1	4,41666666666667	1,875	3,3	3	1,33333333333333	2	6,5	7	0	1
183	33	2	weil man die Lüge merkt oder es in der Probezeit herauskommt.	-66	1	0	4,16666666666667	2,375	3,7	2	1,33333333333333	3	7	5,5	0	1
184	32	1	Weil ich es nicht bin. Ich bin von Natur aus authentisch und mir fällt es schwer mich zu verstellen.	-66	0	0	3,08333333333333	2,75	3,1	2,66666666666667	1,33333333333333	4	1	1	0	1
185	33	4	-66	Weil ich arbeitslos bin und den Job haben möchte	1	0	4,25	2,75	2,4	3,66666666666667	4	3	6,5	5,5	0	0
189	22	2	Weil ich für mich eine sehr unangenehme Situation schaffen würde und denke, dass mein Gegenüber inauthentische Antworten sowieso entlarvt.	-66	0	0	4,41666666666667	2,0625	4,2	2,33333333333333	1	1,33333333333333	1,5	6	1	1
195	49	3	Aufgrund der Gefahr der Überprüfung meiner Aussagen durch das einladende Unternehmen (z.B. bei anzugebenden Referenzen) würde ich nicht zu sehr übertreiben, sondern weitgehend bei der Wahrheit bleiben. Zudem habe ich die Erfahrung gemacht, das ein autentisches Auftreten am Ende überzeugender wirkt.	-66	1	1	3,75	1,875	3,1	3,33333333333333	2,33333333333333	4	6,5	7	0	0
198	44	1	Ehrlichkeit setzt sich durch und siegt.	-66	1	0	4,33333333333333	1	3	1,33333333333333	1	4	7	7	1	0
200	43	1	Lügen haben kurze Beine	-66	1	0	2,33333333333333	1,5625	4,7	1,33333333333333	1	2	7	4	0	1
205	50	2	Ich denk, es würde irgendwann auffliegen. Metaphorisch gesprochen: zu behaupten, man wäre ein Sprinter, um dann nach 20 m zusammenzubrechen ist einfach unglaubwürdig.	-66	0	1	3,91666666666667	2,25	4,1	3,33333333333333	2	2	3	7	0	1
207	52	3	Das weckt zu hohe Erwartungen, die ich (falls ich eingestellt werde), nicht erfüllen kann oder nicht erfüllen möchte. Diese Aussage treffe ich ggf. auch in einem Interview direkt. Ich erwarte auch von einem Unternehmen ein Mindestmaß an Ehrlichkeit. Andernfalls ist keine Basis vorhanden.	-66	1	1	4,83333333333333	2,6875	3,4	1	1	2	6,5	7	0	1
210	34	3	Im Endeffekt macht es keinen Sinn etwas vorzugeben, dass man nicht gemacht hat, da solche Lücken dann im zukünftigen Arbeitsverhältnis deutlich werden würden. Das schädigt mich und auch meine zukünftige Arbeit. Außerdem soll die Firma einen realistischen Eindruck bekommen, mit wem sie es zu tun haben, was ich kann, was nicht, welche Einstellungen und Meinungen ich habe. Das ermöglicht schlussendl…	-66	0	0	3,83333333333333	2,125	4,5	2	1	2,66666666666667	4	7	0
211	27	1	Weil es spätestens nach der Einstellung auffällt, ob man sich besser dargestellt hat	-66	0	1	3,75	2,0625	3,4	1,66666666666667	1,66666666666667	1,33333333333333	3	7	0	0
217	45	2	Man wird an dem gemessen, was man gesagt hat.	-66	1	0	3,75	1,875	3,6	3	1,33333333333333	2,66666666666667	6	5,5	0	0
219	46	3	Weil es ansonsten in der Probezeit rauskommt, dann ist der Job weg, der Lebenslauf hätte eine unschöne Stelle, die Suche ginge wieder von vorne los.	-66	1	1	4,58333333333333	2,5625	2,5	3,66666666666667	3	5	6	7	0	1
220	37	1	Weil ich meinen Job später gut machen möchte und dem Interviewer die faire Chance geben möchte, eine fundierte Entscheidung zu fällen. Ich möchte später im Job nicht ständig mit Erwartungen und Anforderungen konfrontiert sein, denen ich nicht gewachsen bin. Außerdem möchte ich ja auch, dass das Unternehmen sich ehrlich darstellt. Niemand gewinnt, wenn man nach 2 Monaten in der Probezeit merkt, da…	-66	1	0	3,5	1,5	3,66666666666667	2,33333333333333	2	3,66666666666667	5,5	5,5	0	1
222	34	1	Ich bin an langfristigen Bindungen interessiert, auch im Beruf. Das klappt am Besten mit Respekt und Ehrlichkeit. Davon abgesehen würde ich mich unwohl fühlen eine Stellung angenommen zu haben, die eigentlich nicht meinen Fähigkeiten entspricht.	-66	0	0	3	1,1875	4,6	1,33333333333333	1	1	1	4	0	0
226	31	1	weil wenn man übertreibt es eines tages auffliegt. Dann ist es ein charakterzug	-66	0	1	4,08333333333333	2,3125	4,5	1,33333333333333	2,66666666666667	2	6	1,5	1	0
227	34	4	-66	Ich würde keine unwahren Angaben machen, aber mich bestmöglich präsentieren und Eigenwerbung machen, weil das in meiner Branche nicht nur erwünscht sondern erwartet wird.	1	1	4,08333333333333	2,3125	3,7	3	1	3	4	7	0	1
229	32	2	Weil wie ich wirklich bin, sowieso herauskommt, wenn ich dort arbeite. Was bringt mir der Job, wenn nach drei Wochen herauskommt, dass ich gelogen habe?	-66	1	0	4,16666666666667	1,8125	3,3	3,33333333333333	3	4	7	4	0	0
230	48	1	Weil es so einfacher ist für mich.	-66	0	1	3,66666666666667	2,5625	3,7	1,33333333333333	1	2,33333333333333	1,5	7	0	1
236	45	1	ich habe werder Lust noch Zeit mich mit dem falschen Job zu beschäftigen. Eine partnerschaftliche und beiderseits ehrliche Herangehensweise des AG und AN sind grundlegende Voraussetzungen einer erfolgreichen Zusammenarbeit, die genau mit dem Bewerbungsgespräch beginnen könnte.	-66	0	1	3,33333333333333	1,4375	4,3	1,66666666666667	1	2	1	7	0	1
247	39	2	Weil dies am Ende immer rauskommt	-66	0	0	3,9	1,8125	3,9	2	1,66666666666667	3,66666666666667	1,5	5	0	0
252	31	1	weil die Wahrheit immer rauskommt und am Ende die Erwartungshaltungen des Kunden nicht erfüllt werden können	-66	0	0	3,5	2,125	3,7	1	2,33333333333333	3,33333333333333	1	6	1	0
253	50	2	Das kommt sowieso raus und dann ist es vorbei	-66	1	0	4,16666666666667	2,4375	4,7	1	1	1,66666666666667	7	7	0	0
255	45	1	Weil Lügen immer ans Licht kommen - früher oder später!	-66	0	0	3,58333333333333	1,1875	3,5	1,66666666666667	4	1	1	5,5	0	0
257	55	1	Lügen haben kurze Beine. Beziehungen aller Art, privat oder beruflich können nicht von Dauer sein, wenn sie auf falschen Voraussetzungen basieren. Ist auch viel zu stressig so eine manipulierte Situation am Laufen zu haten. Energie fehlt dann für die eigentliche Arbeit. Gibt schlechte Hormonausschüttung (Stress) macht unglücklich, krank und verkürzt die Lebenserwartung.	-66	0	1	3	1,5	3,6	4	1	3,66666666666667	1	7	0	1
258	31	2	Da es auf lange Sicht nichts bringt und spätestens im Laufe der Probezeit ans Licht kommen würde.	-66	1	1	3,83333333333333	2	3,6	3	1	4	4,5	4	0	1
262	48	5	-66	Ich kann leider in einem Bewerbungsprozess kein Studium vorweisen, welches jedoch in der heutigen Zeit fast unabdingbar erscheint. Deshalb würde ich mich etwas besser darstellen, um dieses Defizit auszugleichen.	0	0	3,58333333333333	2,625	3,4	2,66666666666667	1	1,66666666666667	1	5,5	0	1
263	55	1	Fühle mich nicht wohl dabei	-66	0	0	4	1,125	4,5	1,33333333333333	1	1	3,5	4	0	0
266	52	4	-66	Wahrscheinlich sehe ich selbst mich sowieso etwas positiver als andere. Durch diese persönlich Sichtweise ist eine ganz neutrale Darstellung wahrscheinlich nie möglich. Daher sicherlich eher etwas positiver als negativ. Denn ich möchte die Stelle ja haben.	1	0	3,33333333333333	2	4,1	1	1	2,66666666666667	6,5	1	0	1
270	41	3	Weil ich einen Job suche, der zu mir passt und nicht zu jemandem, den der Interviewer gerne hätte. Wie soll der Interviewer entscheiden, ob ich ins Team passe, wenn ich eine schauspielerische Glanzleistung abliefere?	-66	0	1	4,16666666666667	2,1875	4,2	1,33333333333333	1	1	2	7	0	1
272	38	2	da meine Erfahrung ist, dass man nicht glücklich im Unternehmen wird, wenn man im Gespräch etwas vorgaukelt was man nicht halten kann.	-66	1	1	4	3	3,3	2	1	3	6,5	7	0	1
274	42	2	Lügen kommen meistens raus oder man verzettelt sich in anderen Aussagen.	-66	1	1	3,83333333333333	1,375	3,6	3	3	1,66666666666667	6,5	6	0	1
277	38	3	Weil es in einem Bewerbungsgespräch darum geht zu schauen ob am zueinander passt. Etwas darzustellen was ich nicht bin um diese Passung zu erzeugen bringt daher eher nur kurzfristigen Erfolg. Ich bin aber eher an langfristigen Verbindungen interessiert. Dazu ist es wichtig, dass beide so passen wie sie sind, ohne sich zu verbiegen.	-66	1	0	3,5	1,6875	4,4	1	2,33333333333333	2	3	4	0	0
279	32	2	Das fällt im Arbeitsleben nur auf einen zurück. Ich bin bisher sehr gut damit gefahren, relativ klar zu zeigen wer ich bin, wie ich denke und was meine Prioritäten sind. Außerdem würden es gute Personaler auch merken, wenn jemand lügt. Da aber ein bisschen immer abgezogen wird vom gesagten, kann man ein bisschen dazu packen.	-66	0	0	4,08333333333333	3	3,3	4	1	2,66666666666667	1	4	0	0
285	40	3	weil Authentizität immer wichtiger ist! und weil ich gut genug bin :)	-66	1	1	4,16666666666667	3	3,7	3,33333333333333	1,66666666666667	2,33333333333333	6,5	4,5	0	1
289	34	1	Ich glaube, dass Unehrlichkeit in einem Bewerbungsgespräch sich rächen kann. Zum einen sieht man sich im Leben immer zweimal und zum anderen möchte ich wirklich zum Unternehmen passen und nicht nur passend wirken.	-66	0	1	3,5	1,875	3,4	2	1	4	3	5	0	1
290	49	2	Weil ich zu den letzten Dummen gehöre, die gern mit offenen Karten spielen, obwohl mir das schon mehrfach geschadet hat. Fast immer kommt so etwas raus und ich würde mich schämen. Die Dreisten kommen weiter, aber ich verachte das.	-66	1	0	4,33333333333333	2,25	2,8	4,33333333333333	2,66666666666667	3,66666666666667	7	7	0	0
298	22	1	Die Passung von mir und dem Unternehmen ist wichtig. Wenn ich mich anders darstelle, kann der interviewer die passung nicht ermitteln und unter umständen wäre ich damit auch unglücklich langfristig. Außerdem ist mir ehrlichkeit wichtig.	-66	1	1	3,83333333333333	1,5	3,6	2,33333333333333	1,33333333333333	1,66666666666667	6,5	6	1	1
306	49	1	Weil es spätestens im Arbeitsalltag herauskommt. Darüber hinaus liefern Falschangaben einen Kündigungsgrund. Ebenso würde ich eine langfristige, vertrauensvolle Anstellung suchen.	-66	0	0	3,09090909090909	1,3125	4,2	3	1	3,33333333333333	2	5,5	0	0
307	58	1	Damit wird keine der beiden Seiten glücklich. Denn die Erwartungen sind damit höher als das, was ich leisten kann.	-66	0	1	4,33333333333333	1,5625	3,3	3,66666666666667	1,33333333333333	4,66666666666667	1	1	0	0
309	47	2	Ich bin so gut, dass ich das nicht nötig habe. Außerdem werden Blender meiner Meinung nach über kurz oder lang sowieso enttarnt.	-66	1	1	4,08333333333333	1,6875	3,8	1	1	1,66666666666667	6	7	0	1
311	22	2	Ich neige generell öfter zur Untertreibung meiner Fähigkeiten und hoffe eher mit Sympathie zu punkten.	-66	1	1	3,75	2,75	3,6	2,66666666666667	1	3	7	6,5	1	1
314	33	1	Zum einen wird nach dem Interview bei dem Referenzpersonen nachgefragt und meine Angaben überprüft, zum anderen ist Unehrlichkeit eine schlechte Basis für den Start in einen neuen Job.	-66	1	1	3,5	1,25	4,5	1,33333333333333	2,66666666666667	2	7	7	0	0
316	26	1	Weil die Stelle langfristig passen sollte und es nichts bringt etwas zu erfinden und dann in einem Job/Unternehmen zu landen, welcher/welches gar nicht zu mir passt. Der Idealfall wäre eine Stelle, die zu meinen Stärken/Kompetenzen/ Qualifikationen passt, damit ich diese auch im Arbeitsalltag einbringen kann und mich selbst verwirklichen und angemessen einbringen kann.	-66	0	0	3,91666666666667	1,5625	3,9	1	1	1	1,5	1,5	0	1
318	26	4	-66	Um den Job zu bekommen	1	1	3,91666666666667	2,5625	3,8	3	1	3,66666666666667	7	6,5	0	1
322	31	4	-66	Weil ich davon ausgehe, dass das alle tun – bin ich als Einzige komplett ehrlich und die anderen Bewerber_innen können gut schauspielern, werden sie als kompetenter und qualifizierter eingeschätzt als ich. Außerdem finde ich, dass es ein wichtiger Teil einer Bewerbung im Allgemeinen ist, sich optimal darzustellen.	1	1	4,08333333333333	3,1875	3,7	2	1,33333333333333	3	6,5	7	0	1
326	30	1	Ich denke, dass Ehrlichkeit am längsten währt und spätestens während des Arbeitsverhältnisses alles ans Licht kommt. Außerdem habe ich es nicht nötig, mich besser darzustellen, sondern finde eine gesunde Fehlerkultur wichtig.	-66	1	1	4,25	1,4375	4,5	1,66666666666667	1	4	7	7	0	1
337	55	6	-66	Weil andere das auch tun und ich den Eindruck habe, dass das die Interviewer erwarten. Weil ich wiederholt das Feedback bekommen habe, dass ich besser bin als ich dachte (mein Bild von mir ist für mich gleichbedeutend mit wie Sie wirklich sind ).	1	0	3,72727272727273	2,5	2,9	1,66666666666667	2	3,66666666666667	7	2	0	1
341	30	4	-66	Die Jobaussichten sind gering und man muss sich möglichst gut verkaufen, um die Stelle zu bekommen. Somit ist hoch pokern angesagt!	1	0	4,41666666666667	3,1875	3,5	1	1	3,66666666666667	6,5	4,5	0	0
354	44	4	-66	Um meine Chancen für die Stelle zu verbessern	1	1	5	2,5625	3,8	2,33333333333333	1	3	6,5	7	0	1
365	46	2	Da es im Falle einer Anstellung sowieso irgendwann ersichtlich wird und man dann evtl mit Falschaussagen während des Bewerbungsgespräches seinen Job gefährdet	-66	0	1	3,83333333333333	2	4,7	1	1	1	1	4	0	1
366	54	1	Ein flasches Bild das aufgezeigt wird, bringt in der späteren Arbeitswelt nur falsche Vorstellungen und Probleme mit sich!	-66	0	0	2,41666666666667	1,125	4,5	1	1	2	1	1	0	1
377	30	2	- kann überheblich oder unecht wirken - durch die angesprochene Kontrolle kann dies auf mich negativ zurückfallen - durch die ehrliche Selbstdarstellung kann man sich wesentlich lockerer geben - durch die ehrliche Selbstdarstellung weiß der zukünftige Arbeitnehmer woran er ist - durch die ehrliche Selbstdarstellung würde ich mich in dem zukünftigen Job leichter tun, da die Erwartungshaltung mir g…	-66	1	1	4,08333333333333	1,6875	3,3	3,66666666666667	2	4	6,5	6,5	1	0
378	38	2	Weil ich dann auch nicht die Arbeitsstelle bekomme die zu mir passt	-66	1	1	3,5	2,25	2,8	2	1	4,33333333333333	7	5	0	1
379	40	2	Dafür bin ich nicht der Typ, unabhängig davon, ob es entdeckt werden könnte oder aber Konsequenzen daraus erwachsen.	-66	1	1	3,91666666666667	2	3,6	2,66666666666667	2,66666666666667	1	6,5	7	0	0
380	27	4	-66	Ich würde versuchen, mich etwas besser darzustellen als ich bin, um meine Chancen auf den Job zu steigern. Jedoch würde ich nicht lügen und in einem ehrlichen „Korridor“ bleiben, weil ich davon ausgehe, dass eine Stelle nicht zu mir passt, wenn ich lügen muss, um sie zu bekommen.	1	0	3,91666666666667	2,75	3,8	2,33333333333333	1,66666666666667	4	6	4	1	1
385	34	1	Weil ich das einfach nicht kann - alles was ich nicht 100% aus tiefsten Herzen und ehrlich sage, merkt man mir sofort an...	-66	1	0	3,83333333333333	2,26666666666667	3,3	1,33333333333333	1,33333333333333	3,33333333333333	6	3	0	1
386	28	3	Ich würde mich etwas besser darstellen, jedoch nicht übertreiben, da dies im Zweifel negativ auf mich zurückfällt. Und ich nichts gewonnen habe, wenn ich Fähigkeiten vorgebe, die ich nicht kann, da dies früher oder später raus kommen würde.	-66	0	1	3,83333333333333	2,875	3,4	2	2	2	1,5	4	1	1
387	29	2	Werte und Prinzipien die ich nicht vertreten kann, möchte bzw. welche mir in meinem späteren neuen Berufsleben einen erschwerten Arbeitsalltag bescheren, nur um eine Stelle zu erhalten hinter der ich nicht stehen kann, halte ich für abwegig.	-66	1	0	3,91666666666667	2,125	3,5	3,33333333333333	1	3,66666666666667	6	5	0	0
393	50	1	Man verkauft sich ist klar, aber alle Luftballons Plätzen dann im späteren Arbeiten.	-66	0	1	3,16666666666667	1,9375	3,5	1	2	1,33333333333333	2	7	0	0
394	61	1	A) weil ich gut genug bin B) weil dies im Ergebnis kontraproduktiv sein könnte - entweder es passt oder es passt nicht	-66	1	1	3,45454545454545	1,25	3,5	2	1,66666666666667	2,33333333333333	5,5	7	0	0
401	33	2	Gegenseitige Erwartungen müssen zueinander passen. Zudem wären Lügen während des Bewerbungsprozesses ein späterer Kündigungsgrund.	-66	0	1	3,75	1,5	3,6	2,33333333333333	1,33333333333333	3,33333333333333	1	7	0	0
402	31	2	Weil es irgendwann doch ans Licht kommt	-66	0	0	3,33333333333333	2,5	4,2	2,66666666666667	2	1,33333333333333	1,5	4,5	0	1
407	32	2	Entspricht nicht meinem Weltbild. Wenn ich die Stelle durch Unehrlichkeit bekommen würde, wäre das Unternehmen nichts für mich und verträte die falschen Einstellungen und Werte. Ich bin allerdings auch nicht erpressbar (keine Familie oder Partner). Wenn das Unternehmen auf Selbstdarsteller steht möchte ich dort nicht arbeiten. Mittelfristig geht das Unternehmen dann sowieso pleite.	-66	1	1	3,25	1,86666666666667	4,9	1,66666666666667	2	1	6	5	0	0
408	36	2	Nachfolgende Verifikation durch den Interviewer	-66	0	1	4,75	2,6875	3,2	3,33333333333333	2,66666666666667	3	1,5	7	0	1
409	35	2	Weil es nicht zu mir passt.	-66	0	1	3,58333333333333	2,1875	3,6	2,33333333333333	1	2	3,5	6,5	0	1
426	33	1	Weil es spätestens bei den Telefonaten mit den Referenzpersonen ans Licht kommen würde. Lieber ein ehrlicher Mensch mit Fehlern sein als als Lügner enttarnt zu werden	-66	0	1	3,91666666666667	1,375	4	1,33333333333333	1	1	2	7	0	1
428	45	1	Weil es auf jeden Fall bei der Arbeit herauskommt, wenn ich mich falsch darstelle. Ich bin eine direkte und ehrliche Person, und ich muss mir jeden Tag in den Spiegel schauen können. Ich kann Schauspielern, ja, stehe öfters vor der Kamera, aber das sind andere Situationen... üblicherweise bin ich vollkommen ehrlich mit manchen sehr direkten Ausfällen, man kann auch sagen verbale Inkontinenz... so…	-66	1	0	4,16666666666667	1,4375	3	2	1	3,66666666666667	5	3,5	0	1
433	33	2	Es können Erwartungen an meine Person gerschürt werden, denen ich im Arbeitsalltag nicht gewachsen bin. Lieber durch Leistung überraschen, als Erwartungen nicht erfüllen.	-66	0	1	3,25	2,0625	3,7	2	2	3,33333333333333	3	4	1	0
438	52	4	-66	Es ist ein Verkaufsgespräch, lügen geht nicht. Aber man brauch nicht alles zu erzählen. Dann gibt es noch die Selbsteinschätzung und die Fremdeinschätzung. Was ich persönlich schlimm sehe, kann für meine Referenz nicht so schlimm sein.	1	1	4,41666666666667	3	3,66666666666667	3	2,33333333333333	3,66666666666667	7	7	1	0
441	40	2	Weil das kurzfristig gedacht ist.	-66	1	0	5	1,5625	4,3	1,66666666666667	1	1,66666666666667	5,5	7	0	1
446	34	2	Weil es mir in der Zukunft nur Probleme bringen würde. Was nützt mir ein neuer Job, wenn z.B. nach ein paar Wochen rauskommt, das mir gewisse Themenbereiche nicht liegen oder meine Qualifikationen nicht ausreichen? Heutzutage hat man im Normalfall 6 Monate Probezeit. Also muss der Job auch passen, damit die Leistungen entsprechend der Stelle sind	-66	1	1	2,58333333333333	2,4375	3,6	3	2,33333333333333	3	7	7	0	0
453	59	1	Das ist auf Grund meine langjährige Berufserfahrung und auch als Ausbilderin einfach sehr unklug. Mein Spruch Jeder sollte das tun was er am besten kann. Übertreibungen sind völlig falsch am Platz. Bei der Wahrheit bleiben hat sich immer ausgezahlt.	-66	1	1	4,08333333333333	1,25	3,8	1	1	1,33333333333333	2	1,5	0	1
455	48	1	Die eigene Erfahrung und auch die Erfahrungen mit Mitarbeitern, die ich schon eingestellt habe, haben gezeigt, dass unwahre Angaben immer irgendwann ans Tageslicht kommen und daraus negative Konsequenzen entstehen können. Ich bin immer sehr gut damit gefahren, bei der Wahrheit zu bleiben.	-66	1	1	4,36363636363636	2,0625	3,8	3	1,66666666666667	3	7	7	0	0
457	50	1	Ehrlichkeit ist mir sehr wichtig, bei mir selbst und bei anderen. Wenn ich selbst nicht ehrlich bin, kann ich dies von anderen auch nicht erwarten. Sofern ich falsche Angaben im Lebenslauf oder im Gespräch machen würde, könnte dies im Extremfall zu einer Aufhebung meines Arbeitsvertrages führen. Weiterhin möchte ich ja auch nicht, daß die Gesprächspartner von Seiten des Unternehmens mich anlügen …	-66	1	1	3,5	1,375	4,8	1	1	1	6	4	0	1
468	35	2	weil sich dass spätestens bei Antritt der Stelle rächen würde, wenn ich aufgrund meiner falschen Aussagen den Job bekäme. Ich wäre entweder nicht in der Lage, die Aufgaben zu erfüllen oder würde nicht ins Team / Unternehmen passen (oder umgekehrt).	-66	1	1	3,54545454545455	1,9375	3,3	4,33333333333333	1,33333333333333	3	6,5	6	0	0
472	40	4	-66	Beruflicher Fortschritt, wirtschaftliche Sicherheit sicherstellen. Auswahlverfahren sind häufig auf gute Selbstdarstellung und nicht etwa auf gute Stellenpassung ausgelegt. Dieses Testziel würde ich bedienen, meine Möglichkeiten nutzen.	1	0	4	2,875	3,3	3	1,66666666666667	3,33333333333333	7	5	0	0
474	40	2	Es würde hinter rauskommen und ich wäre meinen Job wieder los.	-66	1	0	3,91666666666667	2,5	3,2	3,33333333333333	1	3	7	1	0	0
478	27	5	-66	Ich würde meinen letzten Arbeitgeber und mögliche Probleme mit Chefs nicht ansprechen, weil ich meinen Arbeitgeber und die internen Probleme nicht näher erläutern will. Dadurch würde ich tatsächlich besser dastehen, aber ansonsten sieht es nach Lästerei aus.	1	1	4	1,25	4,6	1	1	2,33333333333333	6,5	7	0	1
488	34	1	Lügen haben kurze Beine. Wenn ich erzähle wie toll ich bin und was ich alles kann findet man schnell heraus das es nicht so ist. Übertreiben bringt also nichts, weil man dann sofort wieder ein schlechtes Licht auf sich selbst wirft und das schon nach kurzer Zeit um Job. Ausserdem wissen erfahrene Interviewer wann jemand übertreibt. Man kann damit durchkommen bei der Bewerbung aber überlebt man da…	-66	0	0	3,16666666666667	2,375	3,4	3,66666666666667	2	4	2	1	0	0
489	29	1	- wirkt unauthentisch - baut Erwartungen auf, die ich nicht erfüllen kann - kann eh überprüft werden und mir mehr schaden als nützen	-66	0	1	3,75	1,8125	3,9	2	1	4	2	7	0	1
492	53	2	entspricht nicht meinem Naturell würde nach der eingangs beschriebenen Situation sowieso herauskommen	-66	0	1	3,91666666666667	1,35714285714286	4,2	1,33333333333333	1	2,5	4	7	0	1
499	28	1	Weil ich eine ehrliche und offene Person bin. Ich finde es furchtbar, wenn sich jemand als etwas verkauft, was er nicht ist. Das hilft weder mir als Bewerber noch dem Unternehmen, die so möglicherweise auf die Idealbesetzung verzichtet. Wenn ich Defizite feststelle, konzentriere ich mich darauf, diese zu beheben und es als Chance zu sehen. Am Ende kommt (in den meisten Fällen) eh immer die Wahrhe…	-66	0	0	3,08333333333333	1,3125	3,4	1	1	3,66666666666667	3	1,5	0	1
503	54	2	Ich will so wie ich bin eingestellt werden - und mich auch später nicht verstellen müssen.	-66	0	1	3,58333333333333	1,5625	4,1	1,33333333333333	1,66666666666667	1,66666666666667	2	7	0	0
504	39	1	Ehrlichkeit ist mir als persönlicher Wert sehr wichtig;	-66	0	1	3,33333333333333	1,9375	3,3	2,66666666666667	1,33333333333333	4,33333333333333	2	7	0	0
509	35	2	Ein bißchen macht man das ja immer - wenn das nicht reicht, suche ich mir eben eine andere Stelle. Meiner Erfahrung nach wissen einige Unternehmen ehrliche/unübertriebene Bewerber zu schätzen.	-66	1	1	3,25	1,875	3,5	1,66666666666667	1,33333333333333	3,33333333333333	7	7	0	1
515	56	1	Ehrlichkeit währt am Längsten	-66	1	1	5	2,125	3,4	1,33333333333333	1	1	6	4	0	1
520	27	1	Weil die Angaben überprüft werden und, sollte es zu einer Anstellung kommen, die Erwartungen an meine Arbeitsleistung entsprechend meiner geblufften Angaben an mich gestellt werden.	-66	1	1	3,58333333333333	1,9375	3,6	2,33333333333333	1,66666666666667	2	6	7	0	1
526	47	1	weil ich davon ausgehe, dass mein verantwortlicher Manager, das Interview selbst führt oder die Antworten darauf kennt und ich mich nach Anstellung dann ggf. rechtfertigen müsste.	-66	0	1	4,18181818181818	2	4	2,33333333333333	1,33333333333333	3,66666666666667	4	7	0	0
529	31	1	In der Probezeit würde es spätestens auffallen	-66	0	0	4,25	2,25	4,4	2	1,33333333333333	3,33333333333333	2	7	0	1
537	40	1	Weil ich ganz einfach ehrlich und aufrichtig bin. Außerdem bringt es mir ja nichts, mich besser darzustellen als ich bin, wenn ich dann im Anschluss den Anforderungen nicht gewachsen bin. Daher gebe ich lieber ehrlich zu, dass ich etwas nicht kann, um dann gleichzeitig anzubieten, dass ich jederzeit bereit bin, mich zu qualifizieren. Ob das dann das Unternehmen auch will, ist dessen Entscheidung.	-66	0	0	3,66666666666667	1,625	4,1	1	1	2,66666666666667	4	1	0	1
539	34	4	-66	So halt	0	1	3,75	2,375	3,8	1,33333333333333	1	1	2,5	7	0	1
554	45	5	-66	Um die Chancen auf die Stelle zu erhöhen und um Chancengleichheit mit anderen Bewerbern herzustellen (die sich vermutlich ähnlich verhalten).	1	0	4,25	2,9375	4	1	1	2	7	1	0	0
558	30	3	Aus verschiedenen Gründen: - z.B. die Werte des Unternehmens. Ich würde nicht vorgeben, dass die Werte des Unternehmens mit meinen persönlichen Werten übereinstimmen. Es geht nicht darum, um jeden Preis den Job zu bekommen, sondern einen Job zu bekommen, der auch zu mir und meinen Werten passt - Ich würde auch nicht Verantwortlichkeiten oder Aufgabenbereiche vortäuschen. Als Mitarbeiter des Unter…	-66	0	1	3,58333333333333	2,25	3,3	2	2,66666666666667	3,66666666666667	1,5	5	0	1
566	51	1	Lügen haben kurze Beine.	-66	0	1	3,83333333333333	1,75	3,88888888888889	1	1	2	1	7	0	0
572	42	1	weil ich ehrlich bin und weil dies dem Unternehmen wichtig ist und ich an einer langfristigen Zusammenarbeit interessiert bin	-66	1	1	4,58333333333333	2,125	4,5	1	1	2	7	7	0	1
574	35	1	Weil dies spätestens in der Praxis verauskäme	-66	0	1	4,41666666666667	1,4375	3,8	2,66666666666667	1	4	5	7	0	1
576	59	2	Weil ich Lügen prinzipiell ablehnen. Selbst wenn ich es versuchen würde und es mir gelänge, müsste ich über einen langen Zeitraum von dem dargestellten Menschen überzeugen. Selbst wenn ich es wollte, wäre es nicht erforderlich, weil die beschrieben Ausgangssituation es nicht bedingt und schließlich laufe ich Gefahr, die Stelle nicht zu bekommen, wenn meiin Täuschungsmanöver durchschaut wird. Kurz…	-66	0	0	3,41666666666667	2,1875	3,8	2,33333333333333	2,33333333333333	3,33333333333333	1	5	0	0
577	27	1	Spätestens dann, wenn ich die Stelle bekomme, muss ich Erwartungen erfüllen, die ich selbst erweckt habe, obwohl ich sie überhaupt nicht erfüllen kann. Unangenehm.	-66	0	0	4	1,75	4,3	1	1,66666666666667	2,66666666666667	5	5,5	1	1
581	52	2	kommt im Berufsalltag eh raus, ob eine(r) ein Schaumschläger ist oder wirklich etwas kann	-66	1	0	3,33333333333333	1,6875	3,4	1,33333333333333	2	1,66666666666667	7	4,5	0	0
582	57	1	Weil ich es auf lange Sicht hin nicht schaffen werde, die Lüge aufrecht zu erhalten, und ich Ehrlichkeit oder Authentizität schätze, auch wenn es zu meinem Nachteil sein sollte.	-66	1	1	3,08333333333333	1,1875	3,4	1	1,33333333333333	1,33333333333333	7	5	0	0
587	28	2	Sollte es zu einer Einstellung führen und ich die angehende Arbeitsstelle antreten, würde der Vorgesetze nach einer gewissen Zeit merken, dass beim Vorstellungsgespräch übertrieben wurde und eine Rolle gespielt wurde. Dies könnte dazu führen, dass man innerhalb der Probezeit gekündigt werden kann.	-66	0	0	3,75	2	4,8	1	1	1,66666666666667	4	6,5	0	1
588	27	2	Arbeitsethik, Überprüfung der Angaben	-66	0	1	4,33333333333333	2	3,88888888888889	1,33333333333333	1	3	2,5	7	0	1
589	53	3	es würde spätestens bei arbeitsaufnahme auffällig werden und könnte mich den Job in der Probezeit kosten. insofern wäre es nur ein kurzfristiger erfolg	-66	1	0	3,75	2,0625	3,5	2,66666666666667	3,66666666666667	1	7	1	0	0
590	38	1	Warum sind Vorstellungsgespräche wie sie es beschreiben, vergangenheitsbezogen? Ich würde den Spieß umdrehen und bereits am Anfang des Gespräches frage, wo aktuell das größte Problem in der Arbeitsgruppe gesehen wird und anschließend verbal eine Lösung zu beschreiben. Letztendlich lassen sich hierbei auch dann die eigenen Stationen und Erfahrungen aus dem Lebenslauf einfließen. Ist der Arbeitgebe…	-66	1	1	4,81818181818182	2,1875	3,7	1	2,33333333333333	1	6	7	0	0
591	30	1	weil dann vielleicht mehr von mir erwartet würde als ich tatsächlich leisten kann -> kein guter Einstieg in den neuen Job	-66	1	1	3,41666666666667	1,6875	3,8	1	1,33333333333333	2	4	6	0	1
592	26	2	Unehrliches Verhalten fällt dem Gegenüber oft auf. Spätestens, wenn unerwartet tiefer auf gewisse Fragen eingegangen wird, auf die man unehrlich geantwortet hat, kann die Blase schnell platzen.	-66	0	1	3,91666666666667	2,625	3,9	2	1,66666666666667	3,66666666666667	3	7	0	0
593	44	4	-66	Um ein möglichst gutes Bild von mir wieder zu geben => evtl. Auswirkungen auf Gehalt?	1	0	3,25	1,75	3,9	1	1	1	6	6	0	1
595	48	2	Weil eine Tätigkeit auch meinen Möglichkeiten entsprechen soll	-66	1	0	3,91666666666667	2,0625	3,9	1,33333333333333	1,66666666666667	1	7	7	0	0
596	48	4	-66	Um die Stelle zu bekommen, soweit ich mich ihrer gewachsen fühle.	1	0	4,91666666666667	2,1875	3,9	2	1	2,33333333333333	6,5	6,5	0	0
598	36	5	-66	um den job zu bekommen	0	0	4,41666666666667	3,125	3,2	3,33333333333333	2,66666666666667	2,33333333333333	1	5	0
599	59	2	Ich will Mensch bleiben. Authentizität ist für mich ein wichtiges Merkmal meines Daseins. Verstellungen führen nur zu Frust und schlimmstenfalls zu Burn-out oder Depressionen.	-66	1	0	3,66666666666667	1,6875	4	1	2,33333333333333	2	6	1	0	0
602	38	1	Wäre nicht authentisch und würde bei einer Anstellung ans Tageslicht treten.	-66	1	1	4,83333333333333	1,625	5	1	2,33333333333333	3,33333333333333	5	5	0	0
624	35	1	Weil die Wahrheit immer ans Licht kommt. Spätestens in der Probezeit würde auffallen, dass die Fähigkeiten nicht der Schilderungen entsprechen,	-66	0	1	3,33333333333333	1,5625	4	1,66666666666667	1	3	4	7	0	1
625	24	2	Mir würde nichts einfallen Schlechtes Gewissen: moralische Werte (Ehrlichkeit) Bedenken, dass es irgendwann „herauskommt“ und negative Konsequenzen mt sich trägt	-66	0	0	4,25	1,9375	3,2	1,66666666666667	1	3	1,5	2	0	1
628	47	2	Ich würde bei der Firma - vermutlich auch längerfristig - arbeiten wollen, keine falschen Erwartungen wecken wollen, mir ist auch von meinem Gegenüber an einem ehrlichen Interesse und realistischer Darstellung gelegen und ich möchte konstruktiv vielleicht auch direkt mit den Interviewern zusammen arbeiten können und nicht im ersehnten Job gern hinterher gleich aufpassen müssen, dass ich nichts sa…	-66	0	1	4,25	2,625	3,8	2,33333333333333	1,33333333333333	3,66666666666667	2	7	1	1
634	22	2	Unehrlichkeit ist nicht meine Stärke	-66	0	1	3,66666666666667	2,4375	3,9	2,33333333333333	1,66666666666667	3	2	7	1	1
643	52	3	Diskrepanz wird schnell aufgedeckt.	-66	1	1	3,33333333333333	1,93333333333333	3,9	1	1	2,33333333333333	5,5	7	0	1
644	24	2	Weil dies früher oder späte auf mich zurück fallen würde	-66	1	1	4,33333333333333	1,875	3,5	2,66666666666667	1,33333333333333	3,66666666666667	7	7	1	1
648	39	3	Das würde irgendwann wahrscheinlich rauskommen und unter Umständen den Druck erhöhen, wenn ich die Stelle dann wirklich bekommen sollte!	-66	1	1	4,16666666666667	3,1875	3,3	1,66666666666667	1	3,66666666666667	7	5,5	0	1
652	32	3	Das kommt am Ende des Tages raus	-66	0	1	3,16666666666667	2,6875	3,8	3	1	4,66666666666667	4	4	0	1
659	26	2	-kann immer heraus kommen. - bin ein ehrlicher Typ - wenn ich die Stelle bekommen sollte aufgrund von Lügen, fällt dies sicherlich in der neuen Tätigkeit auf	-66	1	0	3,41666666666667	1,375	3,8	2	1,33333333333333	1,33333333333333	7	5	1	1
663	24	1	In einem Bewerbungsgespräch bevorzuge ich es ehrlich zu sein. Egal ob meine Berufserfahrung davor schlecht oder gut war, ist für mich Ehrlichkeit das wichtigste. Eventuell würde ich sehr schlechte Erkenntnisse weglassen, aber sonst würde ich mich so darstellen wie ich bin. Im Endeffekt, wenn man sich besser darstellt als man ist, wird die Wahrheit ans Licht kommen und dann hat die Firma im Nachhi…	-66	1	1	2,58333333333333	1,375	3,6	1	1	4	6	4	1	1
667	22	2	Eine Übertreibung meiner Fähigkeiten wird spätestens im laufenden Betrieb auffallen und mir entsprechende Probleme bereiten. Nicht wahrheitsgemäße Angaben über meine Berufliche Laufbahn/Lebenslauf lassen sich häufig relativ leicht herausfinden. Urkundenfälschung ist nicht nur strafbar, sondern auch (mmn) moralisch verwerflich.	-66	1	1	3,08333333333333	1,875	3,5	2,33333333333333	2	1,66666666666667	6	7	1	0
673	22	5	-66	Ein Bewerbungsgespräch ist in einer gewissen Art und Weise ein Verkaufsgespräch. Da ich den Job möchte, erwähne ich eben nur die positiven Erfahrungen (natürlich auch vorerst negative, die ich dann lösen konnte, da wieder positive Erfahrung).	1	1	4,08333333333333	2,875	3,5	2	2,33333333333333	1,66666666666667	7	7	0	1
675	24	2	Man kommt nicht glaubhaft rüber, wenn man sich verstellt. Authentizität ist sehr wichtig und Ehrlichkeit bewährt sich doch am Ende.	-66	0	1	3,75	2,75	2,9	2,33333333333333	2,66666666666667	3,66666666666667	3,5	7	1	1
678	25	1	Ehrlichkeit. Es kommt bestimmt heraus, wenn man Fähigkeiten angibt, die man selbst nicht hat.	-66	1	1	3,41666666666667	1,6875	3,9	3	2,33333333333333	2,66666666666667	6	7	0	0
680	25	1	Weil es sehr wahrscheinlich ist, dass bei der Einholung von Referenzen auch die Wahrheit ans Licht kommt. Dann ist meine Glaubwürdigkeit dahin und ich habe keine Chance mehr auf den aktuellen Job oder auf zukünftige Vakanzen.	-66	1	1	4,41666666666667	2,1875	3,2	2,66666666666667	1	3	7	7	0	1
695	25	2	weil es später bei den Referenzen ans Licht kommen würde	-66	1	1	4	3	2,6	4	2,33333333333333	4	7	7	1	1
697	23	3	- Ehrlichkeit - Gute Fähigkeiten -	-66	1	0	3,66666666666667	2,625	3,8	2	1,66666666666667	2,66666666666667	7	1	1	0
701	24	2	Weil man nur so herausfinden kann, ob man zueinander passt. Außerdem will ich nicht mit schlechtem Gewissen meine Arbeitsstelle antreten.	-66	0	1	3,08333333333333	2,1875	4,5	1	1	3	1	7	0	0
702	36	4	-66	.	1	1	3,5	2,8125	2,8	4	3,33333333333333	3,66666666666667	6	5,5	0	0
708	42	3	Da die Firma meine Angaben durch die von mir angegebenen Referenzen überprüfen wird, würde ich meine Position durch den Versuch mich besser darzustellen als ich bin, erheblich verschlechtern.	-66	1	1	3,91666666666667	1,8125	3,6	1,66666666666667	1,66666666666667	1	7	7	0	1
720	31	4	-66	Schlechter dazustellen als man ist würde ich nicht, ich meine eher ich würde den Interviewer positiv von mir überzeugen wollen, negatives hat in solchen Gesprächen nichts zu suchen.	1	1	3,75	1,625	3,5	2,33333333333333	1	1,66666666666667	6	7	0	1
726	65	4	-66	Weil ich gelernt habe, dass die kognitive Verzerrung des Interviewers in der Regel stärker als seine/ihre analytischen Fähigkeiten sind. In der beschriebenen Situation brauche ich den Job, die Interessen der Company kann ich später zu meinen eigenen machen. Der/die Interviewerin braucht ein Erfolgserlebnis. Deshalb: Hard facts immer entlang der Wahrheit, den Rest an der Erwartungshaltung entlang …	1	1	3,83333333333333	2,25	3,6	1,66666666666667	1,33333333333333	2,33333333333333	7	4	0	0
728	27	1	Weil meine Angaben geprüft werden.	-66	0	1	3,66666666666667	2,1875	3,8	2,33333333333333	1	4	1,5	4	1	1
738	50	5	-66	Weil das normal ist und sozial erwünscht...	0	0	3,5	2,0625	3,9	3,33333333333333	2	4	6	5	0	1
743	25	2	Weil spätestens bei Arbeitseintritt raus kommt, dass ich nicht „rein passe“ Ich bevorzuge die Arbeit in einem Unternehmen, das meine tatsächlichen Erfahrungen Wert schätzt.	-66	1	0	3,5	2,125	3,4	2,33333333333333	1	3	6	1	0	1
750	37	2	Weil ich auf der Suche nach einem langfristigen Beschäftigungsverhältnis bin und mir die beschriebene Verhaltensweise wahrscheinlich auf die Füße fallen würde.	-66	0	0	3,41666666666667	2,125	3,4	1,66666666666667	1	3,33333333333333	2	4	0	0
751	50	5	-66	Es ist ein Bewerbungsgespräch, da gehört das dazu	0	0	4,58333333333333	2,5	3	2,66666666666667	2	4	1	4	0	1
752	59	1	Ziel authentisch zu bleiben, gute HR oder Personalberater merken dies sehr schnell	-66	0	1	2,45454545454545	1,5	4,7	1	1,33333333333333	2	1	7	0	0
753	52	1	Weil ich gut bin, so wie ich bin. Wenn das nicht reicht, passt die Stelle auch nicht zu mir. Wenn ich ein überhöhtes Bild meines Könnens vermittle, setze ich mich selbst nur unter Druck und muss mit der Gefahr Leben, entdeckt zu werden. Weil ich gerne authentisch bleibe.	-66	1	0	4,16666666666667	1,875	3,8	2	1,66666666666667	2	6,5	6,5	0	1
756	28	2	Die Erwartungen könnten nicht mit meinen Qualifikationen übereinstimmen, was spätestens bei Arbeitsbeginn auffallen würde. Es ist mir wichtig, nicht nur einen Arbeitsplatz zu finden, sondern eine Arbeit und ein Umfeld, in dem es mir Spaß macht meine Fähigkeiten einzusetzen und ich mich wohlfühle. Wenn ich die Erwartungen nicht erfülle, steigt der Druck und das macht weder den Arbeitgeber, noch mi…	-66	1	0	3,41666666666667	2,125	3,7	2,33333333333333	1	4	5,5	7	1	1
760	40	1	Weil es ein vorspielem falscher Tatsachen wäre, hierdurch würden eventuell Erwartungen erweckt, welche ich nicht erfüllen kann und dadurch könnte ich schneller wieder entlassen werden. Lieber den Job durch Ehrlichkeit nicht bekommen, als mich besser darzustellen. Ich würde immer sagen: Ich könnte mir vorstellen das ich dies oder jenes schaffe und mein bestes dafür geben würde, nicht jedoch Ich ak…	-66	1	0	4	1,5625	4,4	1,66666666666667	1	1	5,5	7	0	0
761	32	5	-66	In gewissem Rahmen um dem scheinbar umfangreichen Wettbewerb um diese Stelle Rechnung zu tragen, als auch um die Attraktivität meiner Person für den Interviewer zu erhöhen.	1	1	3,25	2,4375	3,8	4,33333333333333	2,66666666666667	3,33333333333333	7	5	0	0
765	51	2	weil dies nach Hinten losgehen kann, und meist wird. Beide Teilnehmer entscheiden, ob sie zueinander passen.. und das aufgrund falscher Tatsachen? das finde ich für beide Seiten nicht gut.	-66	0	1	3,16666666666667	2,3125	3,9	1,66666666666667	1,33333333333333	2	2	7	0	1
777	54	1	macht keinen Sinn	-66	0	0	3,75	2,625	3,8	2,66666666666667	1	3	4	1	0	0
781	41	5	-66	Aufgrund der grossen Zahl von Wettbewerbern auf diese Stelle, möchte ich natürlich positiv auffallen. Zudem gehe ich davon aus, dass die anderen Bewerber dieses ebenso tun.	1	0	3,36363636363636	2,6875	3	3,33333333333333	2,33333333333333	3,33333333333333	5,5	3,5	0	0
787	51	2	Weil ja ich und nicht eine fiktive Person die Stelle hinterher antreten möchte.	-66	1	1	3,91666666666667	1,375	4,1	1,66666666666667	1	1	7	7	0	1
792	37	2	weil dies zu Erwartungshaltungen beim Arbeitgeber führen kann, die zu einem unnötigen Stressfaktor auf beiden Seiten werden können.	-66	1	0	4,08333333333333	2,125	4,3	1	1	3,33333333333333	6,5	4	0	0
801	28	2	Weil das spätestens nach der Einstellung ans Licht kommen würde	-66	1	0	4,16666666666667	2,4375	3,9	2,33333333333333	2	2	7	5,5	0	0
827	24	1	Ehrlichkeit und Vertraut ist die Basis für das spätere Zusammenarbeiten	-66	0	1	3,5	1,375	4,7	1	1	1	2	7	0	1
837	41	4	-66	Weil die Konkurrenz groß ist. Weil Ehrlichkeit nur schadet. Weil alle ihr Image aufpolieren. Niemand sagt klar, was er nicht kann oder nur zum Teil. Bewerbungsprozesse waren noch nie ehrlich.	1	0	3,66666666666667	2,1875	2,3	2,33333333333333	3	3,66666666666667	5	5	0	1
839	44	1	Da ich ja dann mit ähnlichen Lügnern zusammenarbeiten müsste, also von vorne herein ein unangenehmes Klima selbst erschaffen würde. Das wäre keine Firma für mich, mit der ich jeden Tag mit einem Lächeln gehen würde.	-66	1	1	4	1,5625	3,9	1,33333333333333	1	3	5,5	6,5	0	0
860	46	1	Bewerbungsgespräche stellen einen Austausch an Information dar, das ist keine ONE-WAY Kommunikation. Es geht nicht vordergründig darum etwas darzustellen (auch auf Seite des Unternehmens nicht), es geht vielmehr darum abzugleichen ob eine Zusammenarbeit für beide von Vorteil ist. Sich besser darzustellen als man tatsächlich ist macht nur bedingt Sinn - meist führt das dann später zu Problemen. In…	-66	0	1	4,25	1,9375	3,7	2,66666666666667	3	3,66666666666667	1	6,5	1	0
882	30	1	Wenn man versucht sich als jemanden darzustellen, der man nicht ist, dann fällt man damit immer auf die Nase. Natürlich sollte man immer versuchen, alles zu tun, um einen Job, den man unbedingt will zu bekommen, jedoch nicht mit Unwahrheiten, sondern mit vorhandener Kompetenz. Denn wenn es im Nachhinein im Beruf zu Problemen kommt, weil man sich Kompetenz erlogen hat, wird man keinen Spaß mehr an…	-66	1	0	3,41666666666667	1,5625	4,6	1	1	1,66666666666667	6,5	2,5	0	1
887	46	2	Warum sollte ich? Wenn ich nicht so passe wie ich bin, dann passt die Stelle auch nicht zu mir ...	-66	1	1	3,58333333333333	2,625	3,7	3,66666666666667	2,33333333333333	3	7	6,5	0	0
892	58	1	Weil das nicht mit meinem persönlichen Werte-Kanon in Einklang steht.	-66	0	1	3,66666666666667	1,25	4,4	1	1	1	2	7	0	0
893	51	2	.... noch besser? ;-)	-66	1	1	4,41666666666667	1	4,4	1	1	1	7	7	0	0
901	32	2	Weil es am Ende eh herauskommen würde, wie man wirklich ist. Man sollte immer authentisch und sich selber treu bleiben. Personaler merken sofort, wenn man ihnen etwas vorlügt. Und spätestens die 3 Personen, die man angeben soll, werden was anderes über einen erzählen oder man muss ihnen auch Geschichten erzählen, die sie später sagen sollen. Damit kann man nur verlieren.	-66	1	1	3,91666666666667	1,5625	4,4	1	1	1	6	4	0	1
903	57	1	Weil ich später, vorausgesetzt, ich bekomme die Stelle, an den Aussagen aus dem Vorstellungsgespräch gemessen werde	-66	0	0	3,41666666666667	1,4375	3,8	2,66666666666667	1,33333333333333	2	2	6	0	0
905	52	2	Ehrlich währt am längsten! Am Ende des Tages kommt (fast) alles ans Licht.	-66	1	1	4,41666666666667	1,9375	4,2	1	1,33333333333333	2	7	7	0	0
906	35	1	Egal wie gut man sich nach außen darstellt, man verstellt sich und dies wird spätestens zu Tage kommen, wenn man den Job bekommen hat und sich nicht 220 Tage im Jahr verstellen kann. Außerdem bin ich wie ich bin und so muss ich zum Unternehmen passen oder das Unternehmen zu mir. Zu guter letzt, ehrlich währt am längsten.	-66	1	1	3,25	1,3125	3,8	1	2,33333333333333	1	6	6,5	0	0
909	32	2	Weil es unehrlich ist und sowieso irgendwann raus kommt.	-66	0	0	3,58333333333333	2,125	4,1	2,66666666666667	2,66666666666667	2,33333333333333	2,5	6	1	1
916	45	2	Es reicht, so gut zu sein, wie ich tatsächlich bin	-66	1	0	3,58333333333333	1,625	4,5	2	1	1	5,5	2	0	1
917	37	4	-66	um einen besseren Eindruck zu machen .... übertreiben tun die meisten Bewerber... der Ehrliche fällt hinten runter und jene die nur gut reden können bekommen den Job.	1	1	3,5	2,5	3,2	3	1,33333333333333	1,33333333333333	7	7	0	0
919	33	2	Authenzität ist im job sehr wichtig. Jedes antrainierte Verhalten fällt Personalern als unglaubwürdigkeit auf. Ich verstelle mich nicht um einen Job zu bekommen. Da kann ich nur verlieren.	-66	1	1	4,75	2,0625	4,4	1,33333333333333	1,33333333333333	4	5,5	7	1	1
921	41	2	Am Ende kommt Alles raus	-66	1	1	3,5	1,9375	2,8	2,33333333333333	1,66666666666667	3,66666666666667	5	6,5	0	0
926	32	4	-66	In vielen Bereichen kann man fehlendes Wissen aufholen, bis man die Stelle antritt. Sicherlich ist es nicht möglich, sich in kürzester Zeit von einem Einsteiger zu einem Profi zu entwickeln. Aber wenn es zum Beispiel darum geht, Grundkenntnisse in einem Programm aufzuweisen und man hat damit schon einmal gearbeitet, kann das fehlende Wissen schnell zurückerlangt werden. Wichtig ist nur, dass man …	0	1	3,58333333333333	2,6875	3,6	1,66666666666667	1,33333333333333	2,33333333333333	1	6,5	0	1
928	33	3	Schließlich werde ich mit diesem Bild, das ich generiere eingestellt und könnte aufgrund des Hochstapelns nicht-fundierte Erwartungen erfüllen müssen.	-66	0	1	4	1,875	3,6	2	1	3	7	2	0	1
932	33	2	Da es im Nachhinein zu Enttäuschungen auf beiden Seiten führt und somit nicht nachhaltig ist.	-66	1	0	3,83333333333333	1,25	3,5	2	1	3,33333333333333	6	4,5	0	0
934	24	3	Weil kontrolliert wird	-66	1	1	4,5	3,375	4	3,66666666666667	1	5	6	7	1	1
945	58	2	Ehrlichkeit währt am längsten und man wirkt dabei meist nicht authentisch. und keiner ist perfekt	-66	1	1	4,16666666666667	2,4375	3,6	2,66666666666667	1,33333333333333	2	6	2	0	0
946	47	5	-66	Nur wer sich verkaufen kann, hat Aussicht eine Stelle zu bekommen.	0	1	3,75	4	3,5	2	2	2	2,5	6,5	0	1
948	38	3	Ich würde schon versuchen, mich in einem guten Licht zu präsentieren, d.h. Vorzüge betonen und Defizite nicht von mir aus benennen. 1. Ich bin ein ehrlicher Mensch 2. Ich denke, dass eine zu starke Übertreibung , sofern ich die Stelle bekomme, aufgedeckt werden könnte und negative Konsequenzen für mich hätte. 3. Bei einer Überprüfung besteht die Gefahr, aus dem Bewerbungsverfahren ausgeschlossen …	-66	1	1	3,83333333333333	2,0625	4,2	2	1,33333333333333	1,66666666666667	7	7	0	0
953	37	1	Weil die Wahrheit in der Probezeit sowieso ans Licht kommt - das ist Zeitverschwendung für beide Seiten! Und zudem unfair.	-66	1	0	4	2	4,3	2,66666666666667	1	2,66666666666667	7	1	0	1
958	57	1	Ich bin so wie ich bin und dafür auch verantwortlich.	-66	1	1	4,75	1,5	4,5	1	1,66666666666667	1	5,5	7	0	0
959	25	4	-66	Weil das alle anderen auch machen bzw. die Arbeitgeber auch keine wirklich ehrlichen Antworten hören wollen	0	1	3,41666666666667	3,125	3,2	2	1	2,33333333333333	1	7	1	0
981	22	2	Weil es auffällt, wenn man sich permanent als der Beste beschreibt. Außerdem ist Ehrlichkeit auch eine wichtige Eigenschaft, sowie Fehler eingestehen und daraus zu lernen. Jeder Mensch macht Fehler und es scheint doch sehr unrealistisch, unauthentisch und unsympathisch, wenn man sich selbst zu sehr lobt.	-66	0	0	3,91666666666667	1,875	3,4	2,66666666666667	1,33333333333333	2,66666666666667	2,5	3,5	1	1
986	30	2	Weil ich denke, dass das spätestens im Arbeitsalltag dort oder bereits bei den Rückfragen bei den Referenzen herauskommen würde	-66	0	1	3,33333333333333	2,625	3,6	3,33333333333333	1,66666666666667	3	2	6	0	1
988	26	2	Die Wahrheit kommt irgendwann heraus. Wenn der Arbeitgeber erkennt das ich nicht so gut bin wie behauptet kann er mich innerhalb der Probezeit schnell wieder entlassen	-66	0	1	3,33333333333333	1,8125	3,9	2,66666666666667	1	3	2	7	0	1
1004	24	5	-66	Arbeitserfahrung	1	0	3,5	3,0625	1,8	3	3	4	6	5	1	0
1013	29	2	Entspricht nicht meinem Wesen. Ich würde zudem gefahr laufen, dass die Lügen/Verschönerungen sich in der Zukunft herausstellen und mein aufgebautes Vertrauen verspielen.	-66	1	1	2,66666666666667	1,5	4	1,66666666666667	1,33333333333333	2,66666666666667	6,5	6	1	0
1030	24	2	Konsequenzen, wenn es raus kommt	-66	1	1	4,25	3,2	3,33333333333333	2,33333333333333	1,33333333333333	1	6	6,5	0	1
1053	33	3	Es würde ohnehin später rauskommen	-66	0	0	4,33333333333333	3,3125	2,88888888888889	4,33333333333333	3,33333333333333	4	6,5	6	0	0
1062	31	1	Arbeitsleistung wird in der Probezeit ersichtlich....	-66	0	1	3,66666666666667	1,1875	3	3,33333333333333	2,33333333333333	1	2	7	1	0
1063	46	2	Es kommt meist noch im Gespräch zur Situationen wobei der interviewer erste Zweifel an der Darstellung bekommt.	-66	1	1	4	2,5	3,8	1,66666666666667	1,33333333333333	1,66666666666667	6,5	5,5	0	0
1108	38	2	Integrität, das Umfeld muss zu mir passen, wie ich zum Umfeld. Wenn ich mich verstelle ist die Möglichkeit gegeben, falsche Vorstellungen und Erwartungen zu generieren, die langfristig eine oder beide Seiten unzufrieden oder gar unglücklich machen	-66	0	0	3,5	2,0625	3,5	2	1,66666666666667	2,66666666666667	2	4,5	0	0
1109	31	2	Weil eine spätere Schlechtleistung im Beruf wieder auf mich zurückfällt und man sich i.d.R. noch ein zweites Mal im Leben trifft.	-66	1	1	3,91666666666667	2,53333333333333	3	3,33333333333333	2	2,66666666666667	6	6	0	1
1120	35	1	Nicht nötig.	-99	0	1	4,41666666666667	2,0625	4,2	1	1	1	2	7	0	1
1124	54	2	Weil es sich auf Dauer rächt und nicht funktionieren wird.	-66	0	1	3,66666666666667	2,1875	4,5	1	1	1,66666666666667	1,5	6,5	0	0
1129	52	2	Weil es später sowieso raus kommt - und Ehrlichkeit siegt	-66	0	1	4,41666666666667	2,125	3,9	1,66666666666667	2,33333333333333	2,33333333333333	1	7	0	1
1133	46	2	Weil es, wenn es zu einer Einstellung kommen würde, sowieso rauskommen würde und eine Stelle auf falschen Tatsachen zu bekommen kann zu keiner langfristigen guten Zusammenarbeit führen.	-66	0	1	3,58333333333333	1,5625	3,6	1,33333333333333	1	2	2,5	7	0	1
1136	28	1	Persönliche Werte wie Ehrlichkeit sind mir an einem Arbeitgeber sehr wichtig, daher möchte ich mit gleichem Beispiel voran gehen	-66	1	0	3,66666666666667	2	3,6	2	1	4	6	6,5	0	1
1139	53	2	Weil ich der Überzeugung bin, dass einen eine solche Vorgehensweise relativ schnell einholen wird.	-66	0	0	3,08333333333333	1,75	4,5	2	2,33333333333333	1	3	1,5	0	0
1142	31	2	1. Um persönliche Reflexions- und Reifeprozesse deutlich zu machen, da ggf. negative Aspekte meiner Vergangenheit entsprechend zur Sprache gebracht werden können 2. Will ich nicht zu einem Unternehmen, dass mich ggf. aufgrund bestimmter Erfahrungen und Handlungen der Vergangenheit verurteilt --> Wie mit mir als Person und meiner persönlichen Biografie umgegangen wird, sagt mir auch was über das U…	-66	0	1	4,25	1,625	3,8	1	1	1,66666666666667	3	7	0	0
1143	49	2	Ich habe kein Interesse an einer Arbeitsstelle, für die ich lügen muss, weil ich dann davon ausgehe, dort auch von anderen belogen zu werden.	-66	1	1	4,08333333333333	2,1875	4,2	3	1,66666666666667	2,66666666666667	6,5	7	0	0
1144	32	1	Weil ich eine langfristige Aufgabe bevorzugen würde und diese kann nur zu Stade kommen, wenn beide Seiten ehrlich miteinader sind und auch das bekommen, dass Sie nach dem kurzen Einrduck eines Interviews erwarten.	-66	0	0	3,66666666666667	1	4	1	2	1	1		0	0
1146	38	5	-66	Xxx	0	1	3,08333333333333	2,5	2,9	2,33333333333333	1,33333333333333	1,66666666666667	1,5	6,5	0	1
1150	28	1	aufgrund der möglichen Konsequenzen, denn Lügen werden immer aufgedeckt! Außerdem möchte ich mir keine Stelle erschleichen, die ich nicht verdient habe mit meiner beruflichen Qualifikation oder Erfahrung	-66	0	1	4,4	1	4,2	1	1	1	3	7	0	1
1152	37	1	Weil ich also Führungskraft weiss, dass es Konstellationen in der Firma gibt zu denen ich auf eine Stelle passe und Kontstellationen bei denen ich nicht passe. Wenn ich mich im Vorstellungsgespräch verbiege, müsste ich das auch im Alltag tun. Das ist mir zu anstrengend und lenkt mich von der eigentlichen Arbeit ab. Entsprechend kann ich nicht so gut sein, wie ich bin.	-66	0	1	3,83333333333333	2,6875	3,5	3,33333333333333	3,66666666666667	3,33333333333333	1	7	1	0
1153	26	1	Ehrlichkeit währt am längsten. Und wenn ich nur eingestellt werde, wenn ich mich verstelle, dann ist es nicht der passende Job.	-66	1	1	3,08333333333333	1,9375	3,6	1	2	1	6	6,5	0	0
1154	52	1	Ehrlichkeit siegt. Die Anforderungen werden u. u. dann sehr hoch gesteckt sein und können von mir dann vielleicht auch nicht erfüllt werden.	-66	1	0	3,5	1,9375	3,4	1	1	3	4,5	1	0	1
1156	43	1	um nicht höhere Erwartungen zu wecken, die ich im Nachhinein nicht erfüllen könnte und weil ich selbstbewusst genug bin, meine Entscheidungen und Erfahrungen zu erläutern.	-66	1	0	3,66666666666667	1,1875	4,3	1	1	2,33333333333333	5,5	3	0	1
1159	32	4	-66	Der Interviewer möchte nicht, dass ich der richtige sind. Er möchte, dass seine Wahl die richtige ist. Darin versuche ich ihn positiv zu bestärken, sollte seine Wahl auf mich treffen. Fähigkeiten eignet man sich hinterher noch genug an, dass ist Teil jeder Einarbeitung. Wenn man sich dazu nicht imstande sieht und es in einem Desaster enden könnte, beispielsweise bei gebrochenem Schulenglisch von …	0	0	3,25	3,375	3,2	2,66666666666667	2	2,66666666666667	2,5	4,5	0	0
1165	27	2	Weil ich davon nichts halte. Wenn ich die Stelle bekomme, will ich sie als die Person bekommen, die ich bin - nicht als jemand, der ich nur vorspiele zu sein.	-66	1	1	2,58333333333333	1,6875	3,3	2,33333333333333	2,66666666666667	3,33333333333333	6,5	6	0	0
1167	34	1	Weil Ehrlichkeit in einem Bewerbungsgespräch sehr wichtig ist - für beide Seiten. Weder Unternehmen noch Bewerber sollten sich besser darstellen als sie sind. Spätestens nach ein paar Wochen/Monaten kommen diese Unwahrheiten ans Licht.	-66	0	1	3,41666666666667	2	3,9	1,33333333333333	2,33333333333333	3,33333333333333	1	7	0	1
1170	19	2	Übertriebene Darstellungen haben verschiedene Schwachpunkte. Einerseits erkennen geschulte Interviewer solche Darstellungen, dies könnte, bei Aufdeckung dieser, zu einer Benachteiligung und Ablehnung führen. Andererseits steigen mit einer besseren Darstellung auch die Erwartungen an den Arbeitnehmer, die eventuell gar nicht erfüllt werden können. Die ehrliche Darstellung ermöglicht es dem Bewerbe…	-66	0	0	3,16666666666667	2,75	4,1	2	2,66666666666667	2,33333333333333	2	6	1	0
1172	43	5	-66	no comment	0	1	3,75	2,625	3,7	4	1,66666666666667	2,66666666666667	6,5	7	0	0
1176	34	2	Wenn ich nicht zur Stelle oder zum Unternehmen passe, werde ich da eventuell auch nicht glücklich. Langfristig wäre das blöd. Einzige Ausnahme: Oft sind Recruiter selber nicht im Fachthema drin und können nur indirekt anhand von Keywords etc. beurteilen, ob man passt. Daher müssen einige Situationen schon einmal deutlicher hervorgehoben werden. ;-)	-66	1	1	3,41666666666667	2,0625	4,2	3,66666666666667	3,33333333333333	3	6,5	5,5	0	0
1180	46	2	Weil es sich später negativ auswirken würde. Die Wahrheit kommt irgendwann ans Licht.	-66	0	0	3,16666666666667	1,9375	3,2	1,66666666666667	3	3	2	2	0	0
1181	34	2	Weil dies ein fragiles Konstrukt aus Unwahrheiten ergeben würde. Solche Konstrukte kippen früher oder später sowieso um. Authenzität ist das Wichtigste am Arbeitsplatz. So kann es ausserdem vermieden werden, dass verkehrte Ansprüche geweckt werden, die innerhalb der Probezeit nicht bedient werden können.	-66	1	0	3,75	1,5625	4,2	3	2,66666666666667	3,66666666666667	5,5	5	0	0
1187	21	2	Wenn ich die Arbeitsstelle bekommen würde, würde in naher Zukunft mein wahres Ich sowieso zum Vorschein kommen. Mit Lügen oder so zu tun, als sei man wer anders, kommt man in einem Job nicht weit.	-66	0	0	3,08333333333333	2,3125	4,1	1,33333333333333	1,33333333333333	2,33333333333333	2	4,5	1	1
1196	25	4	-66	Weil ich mich sonst schlechter darstelle, als ich wirklich bin. Schließlich werden nicht alle meiner Schwächen für die Stelle von Belang sein.	0	1	3,5	2,0625	4,3	2,33333333333333	1	3	1	7	0	1
1197	23	2	Weil ich denke, dass Ehrlichkeit gut ankommt und dies auch meine Fähigkeit zur Selbstreflektion zeigt.	-66	1	0	4,08333333333333	1,9375	3,5	2,66666666666667	1,33333333333333	2	7	2	1	0
1198	26	1	Weil unerhlichkeit meinem Werte erständnis nicht entsprechen	-66	1	0	3,66666666666667	1,9375	2,8	1,33333333333333	2,33333333333333	5	7	1	0	0
1202	36	2	Es geht mir nicht darum, für einen Job eingestellt zu werden, sondern anschließend im Job auch glücklich zu sein. Dafür sollten Bewerber und Firma einander ein authentisches Bild voneinander vermitteln.	-66	1	1	3,5	1,875	3,4	2	2,33333333333333	4	7	7	0	0
1203	23	2	Weil fehlendes Können spätestens nach Einstellung ans Licht käme	-66	0	0	3,16666666666667	1,875	4	2,33333333333333	1	1,66666666666667	2	5,5	1	1
1208	24	2	Um die Erwartungen nicht zu hoch zu legen.	-66	0	0	3,83333333333333	2,5625	4,5	1	1	4	6	4	0	0
1209	20	2	In einem neuen Lebensabschnitt, wie es ein neuer Job nun einmal ist, bereits mit Lügen zu starten halte ich für eine schlechte Idee. Selbstverständlich versucht man sich in einer solchen Situation gut darzustellen, aber dennoch ehrlich und mit den Einstellungen und Werten, die man auch wirklich vertritt. Sonst wird man in seinem neuen Job womöglich nicht glücklich werden.	-66	0	1	3,66666666666667	1,9375	4,2	2,66666666666667	2,66666666666667	2	2	4	1	1
1210	45	1	Weil es früher oder später doch auffällt langfristig kann damit kein guter Arbeiteplatz und ein gutes Verhältnis entstehen	-66	1	1	3,75	1,75	3,8	2,33333333333333	1	3,33333333333333	7	4	0	0
1211	21	1	Ehrlich währt am längsten! Falsche Angaben könnten durch die Überprüfung durch das Unternehmen aufgedeckt werden, außerdem ist eine Zusammenarbeit auf der Basis von Unwahrheiten über Ziele, Einstellungen, Werte, Persönlichkeitseigenschaften etc. für beide Seiten auf Dauer nicht gewinnbringend.	-66	1	1	3,91666666666667	1,8125	4,7	1	1	3	7	6,5	1	0
1213	31	2	Weil meine Geschichten von drei Referenzen gecheckt werden können und daher Ehrlichkeit, ein offener und reflektierter Umgang mit (Fehl-) Entscheidungen besser ist.	-66	1	1	2,91666666666667	2,625	3,7	2,66666666666667	1	2,66666666666667	6,5	7	1	1
1219	32	2	Weil es im späteren Berufsalltag sowieso auffliegt und ich die Ehrlichkeit und Transparenz, die ich von mir zeige, auch von meinem Arbeitgeber erwarte. Abgesehen davon erkennt ein erfahrener Recruiter idR Lügen und übertriebene Darstellungen. So positiv darstellen wie möglich ja, aber auch im Rahmen der tatsächlichen Fähigkeiten und Leistungen.	-66	1	1	3,75	1,75	3,9	1,33333333333333	2,33333333333333	3	5	7	0	1
1220	30	2	Klare Lügen könnten herauskommen, selbst wenn ich die Stelle bekomme. Falls dies passiert, ist das Vertrauensverhältnis zum Arbeitgeber erheblich gestört. Egal wie gut die Stelle ist, kann dies keine Grundlage für eine erfolgreiche Zusammenarbeit sein und birgt das Risiko, die Stelle auch schnell wieder zu verlieren. Falls eine Lüge im Bewerbungsprozess herauskommt, ist man als Bewerber damit i.d…	-66	1	0	4,16666666666667	2,875	3,7	2	2	1	7	4	0	0
1223	51	2	Ich denke, ich habe ausreichende Qualitäten, und will glaubwürdig bleiben. Persönliches Profil und Stellenprofil sollten passen, sonst ist man hinterher enttäuscht.	-66	1	0	3,58333333333333	2,3125	4,11111111111111	1	1	3	6,5	4,5	0	1
1224	33	2	Ich würde meine Stärken hervorheben. Und aber auch meine Schwächen nicht komplett leugnen. Denn die Schwächen extrem groß sind, würden sie in der Probezeit azur Geltung kommen ubd ich würde unglaubwürdig da stehen.	-66	0	1	4,75	2,5	3,2	1,66666666666667	2,66666666666667	3,33333333333333	1	7	0	1
1225	48	1	Warum sollte ich das tun? Ich bin sehr gut so, wie ich bin.	-66	0	1	3,72727272727273	1,625	3,9	1,33333333333333	1	1,66666666666667	1	7	0	1
1228	28	1	Weil ich mich im Arbeitsalltag und in Zusammenarbeit mit Kollegen nicht verstellen möchte. Wenn man sich bereits im Vorstellungsgespräch anders verhält als man normalerweise ist, wird das vermutlich zi schwierigen Situationen führen.	-66	0	1	3,75	1,75	4,8	1	1	1,66666666666667	1,5	6	0	1
1241	20	1	Weil die Antworten überprüft werden und die Unwahrheiten im Nachhinein ohnehin ans Licht kämen, und weil Ehrlichkeit mir sehr wichtig ist und der Arbeitgeber schnell merken würde, wenn ich mich fälschlicherweise besser dargestellt habe.	-66	1	1	5	1,6875	4,2	1,33333333333333	1	1,66666666666667	6	7	1	1
1254	50	4	-66	um mehr Chancen zu haben	1	1	3,75	2	4	2,33333333333333	1	3,66666666666667	6	6	0	0
1256	25	2	Man merkt schnell, wenn der Bewerber übertreibt und prahlt. Die Angaben sind auch leicht nachvollziehbar. Wer schon bei der Bewerbung lügt, wird auch weiterhin lügen, was dem Unternehmen aus Sicht der Personaler schaden kann.	-66	1	1	3,75	2,8125	4,2	2	1,33333333333333	2,33333333333333	5,5	7	1	1
1260	49	1	Weil ich dann die Arbeitsstelle nicht behalten werde.	-66	1	0	4,5	2,8125	4,3	1,33333333333333	1	3,66666666666667	4	6	0
1262	44	1	Weil ich nur für ein Unternehmen arbeiten möchte das meine Werte teilt und in dem ich so sein kann wie ich bin. Ein Unternehmen indem ich mich verstellen muss ist für mich kein attraktiver Arbeitgeber. Wertschätzung unterschiedlicher Qualitäten und Persönlichkeiten sind wichtig für ein lebendiges Unternehmen und selbständig denkende Mitarbeiter unterscheiden sich von Mitarbeitern die nicht stumpf…	-66	1	0	4	2,25	4,6	1	1,66666666666667	3	5,5	2,5	0	1
1265	42	2	Weil a)es sich nicht gehört. B) weil ich den Job verdient haben möchte und keine fiktives ich C)weil alles irgendwann rauskommt	-66	1	0	4	2,3125	3,1	1,33333333333333	2	3,33333333333333	6	4	0	0
1266	38	2	Weil ich sehr gut bin.	-66	1	0	3,91666666666667	1,8125	4	2	1	3,33333333333333	5,5	1	0	1
1267	27	2	Wenn die Referenzpersonen mich danach schlechter dastehen lassen, wäre das ja eher negativ.	-66	0	1	3	2,125	3,9	2,33333333333333	1	1,66666666666667	2,5	7	0	1
1271	46	5	-66	Warum nicht? Meine Vergangenheit kennt ja keiner. Andere Bewerber scheinen das in großem Ausmaß zu tun und ich möchte ja die Stelle.	0	0	3,5	3,625	3,1	3,33333333333333	2	3	2	4	1	1
1273	22	2	Da bei einem Arbeitsverhältnis vermutlich eh rauskommen würde, wenn man unehrlich war.	-66	1	0	3,08333333333333	1,75	4,5	1	1	1,66666666666667	7	7	0	1
1276	30	1	Weil es früher oder später sicher herauskommt.	-66	1	0	4,36363636363636	1,6875	3,6	1,66666666666667	1	3,33333333333333	6,5	1,5	0	1
1277	50	6	-66	Weil das in gewissem Rahmen Teil des Verkaufsgesprächs ist, das bei einem Bewerbungsgespräch geführt wird. Als Bewerber will ich meine Leistungsfähigkeit verkaufen udn da ist eine positive Einfärbung erlaubt und meist auch vom Arbeitgeber gewünscht. Dabei würde ich nicht lügen und würde es vermeiden, nachprüfbare Fakten falsch darzustellen.	0	0	3,90909090909091	2,9375	2,5	3,66666666666667	2,66666666666667	4	4	4,5	0	0
1278	47	2	Weil ich zu mir selbst stehe und nicht irgendetwas vorgeben muss, was ich nicht bin. Mit Ehrlichkeit bin ich bisher sehr gut durch's Leben gekommen.	-66	1	1	3,5	1,625	4,6	1,66666666666667	2	2	5,5	7	0	0
1279	49	1	Wenn ich so wie ich bin, ohne mich besser darzustellen als ich bin, nicht in die neue Firma passe, dann ist eine Zusammenarbeit von vornherein langfristig nicht möglich. Das ist wie in einer guten Ehe, das heißt nicht, dass man keine Kompromisse eingehen muss, aber man muss schon sich selbst sein können.	-66	1	0	4,25	1,6875	4,2	2,66666666666667	1	3	5,5	2,5	0	1
1280	24	2	- Weil ich so nicht bin - Weil das ohnehin irgendwann herauskommt - Weil ich nicht sehr gut im Lügen bin ;)	-66	1	0	3,83333333333333	2,07142857142857	4	2	1	3	6	4	1	1
1285	26	4	-66	Chancen für die Zusage erhöhen sich meiner Meinung nach, wenn ich mich als besser/qualifizierter/geeigneter darstelle als ich möglicherweise bin.	0	1	3,41666666666667	3,5625	2,7	3,66666666666667	2,33333333333333	2,33333333333333	1	6	0	0
1289	21	2	Weil ich so wie ich bim zufrieden mit mir bin und der Meinung bin mich nicht verstellen zu müssen	-66	0	1	3,5	2,0625	3,5	2,33333333333333	1,33333333333333	2,33333333333333	3,5	6,5	1	0
1294	27	1	Lügen fallen irgendwann auf Ich Lüge ungern	-66	1	0	4,41666666666667	1,75	3,6	1,33333333333333	1	3,33333333333333	5,5	6,5	0	1
1296	37	2	Im Vorstellungsgespräch suche ich für mich und das Unternehmen für sich eine möglichst gute Passung. Wenn ich Leistungen vorgebe, die ich nicht kann steigt der Druck auf mich, steigt die Unzufriedenheit, wenn es an Licht kommt und damit auch das Risiko einer nichtbestandenen Probezeit. Personalsuchen sind immens aufwändig und teuer, da wünsche ich mir und auch dem Unternehmen ein gutes Match. Lüg…	-66	0	0	3,91666666666667	2,6875	3,3	1,66666666666667	2	3	1	4	0	1
1298	21	2	Was habe ich davon?	-66	1	0	3,83333333333333	2,5625	3,9	1,33333333333333	1,66666666666667	4	6,5	3,5	1	1
1301	45	1	Die Wahrheit kommt IMMER ans Tageslicht und mögliche Konsequenzen sind es einfach nicht wert. Zudem werden die Referenzen angerufen und befragt. Sich besser darzustellen, als man ist oder war käme also relativ frühzeitig ans Licht.	-66	0	1	4,66666666666667	1	4,6	1	1	1	2	7	0	0
1302	23	4	-66	Konkurrenzdruck, Arbeitslosigkeit, Attraktivität der Stelle	1	1	3,83333333333333	3,125	3,6	2,66666666666667	2	3,33333333333333	6	6,5	1	1
1314	37	1	Das würde spätestens im Berufsalltag zum Vorschein kommen und ein schlechtes Licht auf mich werfen. ggf die Probezeit gefärden	-66	0	0	4	2,5625	3,2	2,66666666666667	2,66666666666667	3,33333333333333	2,5	6,5	0	0
1327	43	6	-66	Gehört zu einem gewissen Grad dazu. Schließlich will man sich gut verkaufen. Es muss einen reellen Bezug haben und nicht frei erfunden sein. Manchmal kann ein Bluff hilfreich sein.	0	0	4	2,1875	4,2	1	1,33333333333333	2,33333333333333	1,5	3,5	0	0
1334	34	2	Ich möchte zum Job passen. Hinterher würden Lügen und Flunkereien sowieso ans Licht kommen. Nach dem Sprichwort Ehrlich währt am längsten	-66	0	0	4,16666666666667	1,375	3,6	1	1,66666666666667	3,33333333333333	2,5	3,5	0	1
1345	31	1	Da ich auf ein langfristiges Beschäftigungsverhältnis hinarbeite wäre es dämlich eine künstliche Fassade aufzubauen. Man kann nur gut in eine Organisation integriert werden oder sich integrieren, wenn man authentisch ist. Sonst kommt es zu Fehlentscheidungen und darunter leiden später alle.	-66	0	1	4	1,375	3,4	2,33333333333333	1,33333333333333	3,66666666666667	5,5	7	0	0
1359	23	5	-66	Ich hätte das Gefühl, dass das alle anderen Bewerber auch machen und wenn ich es nicht tue, schlechter dastehe als die anderen.	1	0	4,16666666666667	3,375	2,9	3,33333333333333	2	3	7	4,5	1	1
1363	37	3	Gefahr sehr hoch, dass relevante Punkte auf mich zurückfallen	-66	1	0	4,41666666666667	2,25	3,9	1,33333333333333	1,33333333333333	2,33333333333333	1	7	0	0
1369	34	1	Weil ich Ehrlichkeit vorlebe und auch von meinem Gesprächspartner erwarte, dass er/sie offen und ehrlich zu mir ist.	-66	0	1	3,75	1,25	3,9	2,66666666666667	1,33333333333333	4	3	7	1	0
1374	24	1	Immer	-66	0	0	3,41666666666667	1,625	3,6	2	1	4	1	4	1	1
1377	31	1	Ich bin von meinen eigenen Leistungen und Kompetenzen überzeugt, nur diese kann ich in einem späteren möglichen Arbeitsverhältnis vertreten.	-66	1	1	3,83333333333333	1,1875	4,6	1	1	1,66666666666667	7	7	0	1
1384	25	1	Weil es ihm nach hinein eh rauskommen würde und ich ein sehr ehrlicher Mensch bin.	-66	0	0	2,83333333333333	2,25	4,4	1,33333333333333	2,33333333333333	2,33333333333333	3	1	1	1
1391	33	2	Weil ich das nicht nötig habe. Ich habe genug Selbstvertrauen.	-66	1	0	3,41666666666667	2,375	3,9	1	2,66666666666667	2	6	5	0	0
1395	34	2	Weil es nicht ehrlich ist und ich auch vom Gegenüber Ehrlichkeit verlange. Und weil es nachher sowieso auffliegt	-66	1	1	4	2,6	3,1	3,33333333333333	2,66666666666667	4,33333333333333	6	7	0	1
1397	23	2	Irgendwann kommt jede Wahrheit ans Licht :)	-66	0	1	4,33333333333333	2,6875	4,55555555555556	3	1,66666666666667	2	2	7	1	1
1407	30	4	-66	Vermeidung der Nennung von konkreten Entwicklungspotentialen, ausschließlich positive Formulierungen	0	0	3,58333333333333	2,0625	3	2	1,33333333333333	3,66666666666667	1	1	0	1
1412	23	1	Überprüfung durch das Unternehmen kommt im Arbeitsalltag eh raus wenn ich nciht zum Unternehmen passe, passe ich nicht dazu....	-66	1	1	4,25	2,125	3,8	2,33333333333333	1,33333333333333	3,66666666666667	7	7	1	1
1414	31	6	-66	Dreißtigkeit siegt, das ist meine Bisherige Erfahrung. Wenn man etwas will, muss man es sich einfach nehmen. Also gehe ich nach der VL zu dem Prof, spreche ihn auf ein Praktikum an, vergesse dann bei der Email ausversehen meine aktuelle Noten. Nach einem sehr gutem Gespräch fragt der Prof. dann nach der BA, was damals los seie nur 2,7 und ich entgegne schlicht war viel los, Umzug, Trennung und vi…	0	0	3,58333333333333	3,5	3,6	4	1	2,33333333333333	1,5	2,5	1	0
1420	27	2	Weil ich ein ehrlicher Mensch bin und wegen meinen Qualifikationen eingestellt werden möchte und nicht wegen einer von mir erfundenen fiktiven Person als welche ich mich darstellen würde.	-66	0	0	3,5	1,8125	3,6	1,33333333333333	1,33333333333333	2,66666666666667	2	5,5	0	0
1424	21	2	Wenn man sich anders darstellt, kann es sein, dass man für den Job genommen wird, obwohl man nicht dazu passt. Letztendlich kann man dann nicht zufrieden sein und kündigen. Außerdem würde ich es den Job dann lieber anderen überlassen, die eher zum Unternehmen und Job passen.	-66	1	0	4,08333333333333	2,75	2,6	1	2,33333333333333	4	4	6,5	1	1
1426	26	2	Weil Ehrlichkeit ein sehr positives Kriterium für viele Menschen ist. Außerdem habe ich das gar nicht nötig.	-66	1	0	4,16666666666667	2,9375	3,1	3,66666666666667	1,66666666666667	4,66666666666667	7	6	1	0
1436	46	1	Ein Interview geht in beide Richtungen - der Bewerber wird geprueft vom Unternehmen, aber ebenso sollte es auch der Bewerber tun und pruefen, wie sich die Vertreter des Unternehmens geben bzw. verhalten. Aus eigener langjaehriger Berufserfahrung kann ich mit Sicherheit sagen, dass es nichts bringt, wenn man sich anzupassen versucht oder genau in die vorgegebene Schablone passend machen will. Es i…	-66	1	1	4,08333333333333	1,625	4,4	1	1,33333333333333	2,33333333333333	7	7	0	0
1447	29	1	Weil ich den erfundenen Status quo nicht langfristig halten könnte - ich möchte die Stelle langfristig bekleiden und dabei ich selbst sein	-66	1	1	3,91666666666667	2,125	3,9	1,66666666666667	1	3	5	7	1	1
1449	51	3	konsistenz behlaten mit meinem Bewerbungsunterlagen. Gefühlte Übereinstimmung mit meinem selbstbild behalten	-66	0	0	3,16666666666667	2	4,3	2,66666666666667	2	3,33333333333333	2	2	1	0
1451	27	2	Wenn ich tatsächlich eingestellt würde, würde es früher oder später sowieso herauskommen, wie ich wirklich bin bzw. könnten die neuen Arbeitgeber von meinem zukünftigen Verhalten sicher auch darauf schließen, wie ich bei vorherigen Arbeitgebern wirklich war. Zweiter, aber weniger wichtiger Grund: Die Stelle ist ja auch nicht so schwer zu haben, dass man sich total positiv darstellen müsste.	-66	0	1	3,33333333333333	1,75	3,9	1,66666666666667	1	1,66666666666667	1,5	6,5	0	0
1452	38	4	-66	Weil der Wettbewerb Druck erzeugt und man sich möglichst wertvoll verkaufen muss.	1	0	3,5	2,5625	3,9	2,66666666666667	1	2	5,5	5,5	0	0
1458	50	2	Der Arbeitgeber soll wissen was er bekommt. Ich weiss dass ich gut bin in meinem Job und ich weiss was ich nicht kann. Ich möchte keinen Job den ich nicht ausfüllen kann und ich die Erwartungen nicht erfüllen kann. Damit bin ich immer gut gefahren.	-66	0	0	2,83333333333333	2,0625	4,3	1,66666666666667	2,33333333333333	2,33333333333333	2	1	0	1
1462	31	1	Selbst wenn ich damit zum Erfolg käme, würde mir ein Unternehmen, was das honoriert, von seinen Werten her nicht entsprechen.	-66	0	0	3,83333333333333	1,5	4,6	1,66666666666667	1,66666666666667	2,66666666666667	3	6	0	1
1467	35	4	-66	Schon allein aus dem Grund, weil es die anderen auch machen und weil dokumentierte Qualifikation nicht unbedingt die echte Qualifikation für den Beruf ist. Bsp.: Wenn jemand im Abiturzeugnis in Deutsch nur 6 oder 7 Punkte hat, dann schlussfolgert der Personaler automatisch daraus, dass derjenige nicht gut in Deutsch ist. In den meisten Berufen ist aber allein gutes sprachliches Ausdrucksvermögen …	0	0	3,75	3,3125	2,3	3,66666666666667	4	3,66666666666667	2	5,5	0	0
1471	50	4	-66	Liegt an meiner bescheidenen Art; mich etwas besser darzustellen, kommt der Realität näher;	1	0	3,91666666666667	2,1875	4,3	4	1,33333333333333	1,66666666666667	5	1	0	0
1487	42	2	meine Motivation für die Stelle, meine Qualifikation empfinde ich als wichtiger und ausreichend. Ausserdem lerne ich immer noch dazu und kann das so zeigen, dass es mir bewußt ist, und an mich arbeite. Außerdem kommt es eh irgendwann raus, wenn man lügt. Und mir sieht man ein schlechtes Gewissen auf 10 Meilen an...	-66	0	1	3,75	2,6875	4,1	1,33333333333333	1	1	3,5	7	0	1
1492	51	2	fliegt später auf	-66	0	1	4,16666666666667	2,1875	4,3	2	1	1,33333333333333	1,5	7	0	1
1493	19	1	Sollte ich aufgrund der Falschen Angaben angenommen werden, wird man später feststellen, dass ich bei der Bewerbung übertrieben habe, um mich gut dastehen zu lassen. Das wirft kein gutes Licht auf mich. Außerdem könnte das dazu führen, dass man mehr von mir erwartet, als ich leisten kann. Das ist weder für mich, noch für den Arbeitgeber gut.	-66	1	0	3,25	1,25	4,7	1	1	4	7	7	0	1
1495	30	3	Damit ich nach dem Gespräch noch ein gutes Gewissen haben kann. Außerdem möchte ich keine Erwartungen wecken, die ich dann im Job nicht erfüllen kann. Lieber ehrlich darstellen, was man kann und wo man sich noch verbessern kann. Ich denke, das kommt auch bei den Interviewern gut an.	-66	0	0	3,58333333333333	2,4375	3,4	1,66666666666667	1	2	2	4	0	1
1496	59	1	Weil das langfristig nichts bringt. Entweder man passt zu dem Unternehmen oder eben nicht. Ich würde nicht mit Gewalt versuchen, mich zu einem Unternehmen passend zu machen. Auf die Dauer wäre es mir zu stressig, mich immer verstellen zu müssen, dann das müsste man ja, wenn man unter falschen Voraussetzungen eingestellt würde. Es widerspräche auch meinem Wesen. Ich habe zudem Übung im Ehrlichsein…	-66	1	0	2,83333333333333	1,6875	4,8	2	2	2,33333333333333	6,5	1	0	1
1501	57	1	Irgendwann kommt der Zeitpunkt wo ich mich nicht mehr verstellen/verbiegen kann. Entweder wir passen zusamnmen oder nicht. Wenn ich als Persönlichkeit nicht zum Unternehmen passe, werde ich nicht glücklich werden in diesem Job. das ist mir aber extrem wichtig!	-66	1	0	3,58333333333333	1,3125	3,5	2	2	2,33333333333333	5,5	2,5	0	0
1503	28	1	keine Notwendigkeit	-66	0	0	3,33333333333333	1,5625	4,2	2	2	1,66666666666667	1,5	4	0	1
1505	42	1	Ich bin wie ich bin und das ist gut so. Ausserdem erscheinen mir die nachträglichen Kontrollen meiner Angaben als merkwürdig. Ein Arbeitsverhältnis sollte auch auf Vertrauen basierend und die Arbeitsleistung im Laufe der Zeit entwickeln dürfen. Ich bin mir nicht sicher, ob ich diesen AG wählen würde.	-66	1	1	2,91666666666667	1,5625	4,2	1	1	3,33333333333333	7	7	1	1
1507	53	1	Ich finde es sehr wichtig bei Bewerbungsgesprächen möglichst authentisch zu sein. Stets habe ich darauf verwiesen, dass ich aufgrund meiner Soft Skills bereit und motiviert genug bin um mir evtl. fehlende Hard Skills schnellstens anzueignen.	-66	0	1	3,91666666666667	1,875	3,5	1,33333333333333	1	1,66666666666667	2	6,5	0	1
1508	42	1	Vertraue auf meine tatsächlichen Stärken	-66	0	1	4,41666666666667	2,0625	4,2	2	2,66666666666667	3,33333333333333	1	5	0	0
1509	29	1	Weil es bei einer Stellenzusage irgendwann ans Licht kommen würde. Verlässlichkeit und Ehrlichkeit sehe ich als grundlegende Faktoren für ein gelingendes Arbeitsverhältnis an.	-66	0	0	3,66666666666667	2,1875	3,9	3	1	4	1,5	7	1	1
1511	35	2	Weil man diese Rolle im beruflichen Alltag vermutlich nicht durchhalten kann und am Ende doch das rauskommt, was man wirklich ist.	-66	1	0	4,08333333333333	2,0625	4,1	2	1,33333333333333	1,66666666666667	2	2	0	1
1513	26	1	Nach Erhaöt der Arbeitsstelle und längerer Aebeit dort würde die Fassade in sich zusammenfallen und ich könnte mir im schlimmsten Fall einen neuen Job suchen.	-66	0	0	4,08333333333333	1,5625	4,7	2,66666666666667	1,66666666666667	1	2,5	6,5	1	1
1517	45	4	-66	Letzten Endes meine ich hiermit klassische Werbung: ein bisschen besser erscheinen, als es wirklich der Fall ist, aber nicht so arg viel, dass es übertrieben wirkt oder gelogen ist.	1	0	4,08333333333333	2,625	3,77777777777778	1,66666666666667	1	3,66666666666667	6	6	0	0
1518	28	2	Schauspielerei wird spätestens im Joballtag aufgedeckt und nutzt weder dem Unternehmen, noch mir etwas.	-66	0	1	3,75	2,25	4,7	2	1	2,66666666666667	1	7	0	1
1525	25	2	Also zum einen bin ich der Meinung, dass wir als soziale Menschen uns in jeder Situation abhängig von Kontext und Gegenüber immer etwas anders darstellen, auch unbewusst und ungewollt. Somit würde ich mich naturgemäß anders darstellen als beispielsweise in einer Situation mit einer guten Freundin, wenn sie mir die haargleichen Fragen stellen würde - man könnte diese Darstellung wahrscheinlich dur…	-66	0	1	4,41666666666667	2,25	3	3,33333333333333	1	3,33333333333333	2	6	1	1
1533	45	1	Weil falsche Darstellungen auf lange Sicht herauskommen und dann den Arbeitsplatz gefährden und Vertrauen kosten.	-66	1	0	3,25	1,375	4,9	1,66666666666667	1	1	6,5	6,5	0	0
1544	35	1	Abgedroschen und altmodisch, aber dennoch: ehrlich währt am längstens.	-66	0	0	4,08333333333333	1,8125	2,9	3	3	5	1,5	6	0	1
1551	23	3	Damit ich die Erwartung die Sie dann haben wahrscheinlich nicht erfüllen kann.	-66	1	1	4,5	1,375	4,6	2	1	2	6	7	0	1
1552	53	1	weil es irgendwie herauskommt, spätestens während der ersten sechs Monate (Probezeit)	-66	1	1	4,16666666666667	1,4375	4,3	2,66666666666667	2	2	5,5	7	0	0
1554	23	2	- das könnte falsche Erwartungen wecken, die ich im Nachhinein enttäuschen könnte - kann negative Konsequenzen haben - macht mir ein schlechtes Gewissen	-66	1	0	3,83333333333333	2,1875	3,6	2	1,33333333333333	3,33333333333333	6	5,5	1	1
1560	26	3	muss dann auch in der Praxis passen, es zählt nicht nur das Gespräch	-66	0	1	3,66666666666667	2,375	3,3	4,66666666666667	1,66666666666667	2,66666666666667	1,5	7	0	1
1568	21	4	-66	hoher Konkurrenzdruck, andere Bewerber möglicherweise besser qualifiziert; besser darstellen in Punkten, die nicht eindeutig überprüfbar sind	1	1	2,66666666666667	2,13333333333333	2,4	3	2	3	6	6	1	0
1574	24	3	Unauthentisch, kommt sowieso raus	-66	0	1	3,75	2,5	3,8	1,66666666666667	2	1	2	6,5	1	1
1578	38	2	weil ich es wichtig finde aufrichtig zu sein und die entsprechenden erwartungshaltung des künftigen AG realistisch zu halten	-66	1	1	4,91666666666667	2,875	3	3	2	3	6	7	0	1
1580	24	1	Da ich die Erfahrung gemacht habe, dass Ehrlichkeit immer am meisten bringt und Lügen früher oder später auf einen zurückfallen. Schlechte Dinge nicht in ihrer vollkommenen Härte darzustellen und ein bisschen zu beschönigen , ist für mich etwas anderes als insgesamt neue Geschichten zu erfinden, die niemals passiert sind. Bezüglich der beruflichen Laufbahn sollte man sich nichts dazudichten, da m…	-66	0	0	3,16666666666667	2,4375	3,6	1,33333333333333	1,33333333333333	4	1,5	4,5	1	1
1583	31	1	Weil es im Laufe des Arbeitsverhältnisses raus kommt, das ich gelogen habe	-66	1	0	4,83333333333333	1	3,5	1	1	1	7	1	1	0
1587	26	2	Ehrlichkeit wärt am längsten	-66	0	1	3,75	2,2	3,4	1	1	2,66666666666667	1	7	1	1
1588	23	3	Ehrlichkeit ist für mich wichtig und damit bin ich meistens sehr gut gefahren.	-66	0	0	3,36363636363636	2,5625	3,2	2,33333333333333	2,66666666666667	3,66666666666667	2	4,5	1	0
1590	25	2	Zum einen ist mir Ehrlichkeit sehr wichtig. Zum anderen halte ich es für eine wichtige Fähigkeit sich selbst einschätzen zu können. Damit das aber auch im Nachhinein von anderen bemerkt wird, muss man von Anfang an ehrlich gewesen sein. Niemand ist perfekt, ich kenne meine Schwächen und habe kein Problem darüber zu sprechen. Schließlich muss man auch überlegen wie man an diesen arbeiten kann.	-66	0	0	3,75	1,8125	4,1	1,33333333333333	1	1,66666666666667	3	2	0	0
1592	22	3	Lügen fliegen immer auf Mit Ehrlichkeit kommt man am weitesten Ehrlichkeit wirkt sympathisch	-66	1	1	4,41666666666667	2,5	2,7	2	2	2,33333333333333	6,5	7	1	0
1593	26	4	-66	Um die Stelle zu erhalten - in Bewerbungsgesprächen wird meist von beiden Parteien übertrieben	0	1	4,16666666666667	2,33333333333333	3,8	2,33333333333333	1	3	1	7	1	1
1597	26	4	-66	-	0	1	3,25	2,25	3	4	1,66666666666667	2,33333333333333	3	7	1
1598	26	4	-66	Um meinen Fokus auf die Stelle zu legen, die sich Check anstrebe. Nicht auf meine Schwächen, die evtl. in meiner Persönlichkeit liegen.	0	1	4	3,625	4	2,66666666666667	1,33333333333333	3,66666666666667	3	7	1	0
1600	22	1	es hilft nicht, wenn ich die Stelle wirklich bekommen würde, könnte es sein, dass ich nicht auf die Stelle passe, weil meine Erfahrungen etc. nicht passen	-66	1	0	3,66666666666667	1,875	3,9	2,66666666666667	2	4	6,5	3,5	1	1
1601	23	4	-66	Da laut Text andere Bewerber besser qualifiziert sind sehe ich es für notwendig an, um auch weiterhin eine Chance auf dem Arbeitsplatz zu haben.	1	1	2,83333333333333	3,1875	2,4	1,33333333333333	1	3,33333333333333	3	2	1	1
1604	24	1	Weil ich selbst unehrliche Menschen einfach nicht leiden kann. Außerdem kommt es sowieso raus wie man wirklich ist	-66	0	0	3,91666666666667	2,1875	3,7	2,66666666666667	2,66666666666667	1,66666666666667	1,5	6,5	1	1
1608	26	1	Gehen wir davon aus, ich stelle mich besser dar, als ich bin, niemand hat das bei den Überprüfungen korrigiert und ich erhalte den Job. Mit der Zeit würde der Arbeitgeber feststellen, dass ich doch nicht so gut bin, wie er dachte und ich würde gekündigt werden, vmtl. sogar noch in der Probezeit. Außerdem bedeutet es deutlich mehr Stress und weniger Spaß an der Arbeit, wenn man immer Angst haben m…	-66	1	1	4,08333333333333	2,1875	3,6	1,33333333333333	1	3,66666666666667	4,5	6	1	1
1611	23	2	Aufgrund meiner fehlenden Berufserfahrung möchte ich zu Beginn der neuen Tätigkeit keine Erwartungen schaffen (bei Geschäftsleitung,Kollegen) die ich nicht erfüllen kann und mich somit in unangenehme Sitautionen bringen. Zudem kann das widerum zu einer Kündigung (Probezeit), ein schlechtes Klima und einer schlechten Bewertung führen.	-66	1	0	2,83333333333333	2,1875	4,1	1,33333333333333	1,33333333333333	2,33333333333333	4,5	1	0	1
1612	23	1	Weil es ueberprueft wird und ich von einem Bewerbungsverfahren fuer eine Stelle, die ich wirklich will, ausgeschlossen werden koennte.	-66	0	1	3,5	1,5	4,6	1,66666666666667	1,33333333333333	1,66666666666667	1	7	1	1
1615	23	2	Weil ich zur Stelle passen will und die Stelle und das Unternehemen zu mir passen soll. Es ist leicht sich ein Gespräch lang zu verstellen aber innerhalb der ersten Arbeitswochen würde die Wahrheit rauskommen.	-66	0	1	3,58333333333333	2,3125	2,8	1,66666666666667	1	3	2	7	1	0
1616	24	1	Ich würde versuchen, ein möglichst realistisches Bild meiner Person zu vermitteln, da spätestens wenn ich die Stelle besetze, meine Fähigkeiten, Kompetenzen und Berufserfahrungen für die anderen ersichtlich werden. Außerdem muss nicht nur das Unternehmen zu mir, sondern ich auch zum Unternehmen passen - ich persönlich bin nicht bereit, meine Person zu verändern oder anders darzustellen, nur damit…	-66	0	0	3,58333333333333	1,9375	3,7	1	1	3,66666666666667	6	2	1	1
1617	25	4	-66	1. Usus im Rahmen von Bewerbungsverfahren 2. Leichte Übertreibungen in Bezug auf die Bedeutung der eigenen Tätigkeiten unterstützen bei der Gehaltsverhandlung, wenn man ein höheres Gehalt erzielen möchte. 3. Erwartungen des Arbeitgebers hochhalten um späteren Erwartungsdruck direkt zu steuern (brauche Druck um überdurchschnittliche Ergebnisse zu erzielen)	0	1	3,75	2,625	2	3,33333333333333	3	5	6,5	1	1	0
1622	23	3	- grundsaetzlich liegt mir das nicht und ich denke solche Lügen fallen oft schon im Gespraech auf, wenn der Interviewer zum Sachverhalt tiefer nachfragt. - persönlich finde ich außerdem ein Unternehmen sollte mit mir so zufrieden sein wie ich bin und nicht mit einer fiktiven besser dargestellten Person als ich es eigentlich bin. Es geht ja auch darum eventuelle eigene Schwachstellen noch zu förde…	-66	0	1	3,66666666666667	2,8125	3,7	3	2	3,33333333333333	2	4	0	1
1623	27	1	Es bringt nichts, sich über Wert zu verkaufen. Spätestens an meinem Verhalten und meiner Arbeitsleistung erkennt der Arbeitgeber, dass dies nicht der Wahrheit entspricht.	-66	0	0	4,58333333333333	1,75	3,7	2	1	2,33333333333333	1,5	4,5	1	1
1625	30	1	Ehrlich währt am längsten, Lügen oder Geschichten kommen über kurz oder lang eh raus.	-66	1	0	3,58333333333333	1,3125	4,2	1	2	5	6,5	7	0	1
1626	25	2	Mehrere Gründe: - sollte ich später in dem Unternehmen arbeiten, wird es auffallen, dass ich in etwas nicht so gut bin wie dargestellt - der Interviewer hat auch Recherchemöglichkeiten - möchte ich für meine Fähigkeiten und Kenntnisse eingestellt werden	-66	0	0	3,66666666666667	2,4375	3,9	2	1	3,33333333333333	1,5	3	1	1
1627	26	1	ich vertraue darauf dass mein Gegenüber Schwätzer erkennt und ansonsten würde ich dort nicht arbeiten wollen	-66	1	0	4,08333333333333	2,125	3,7	1	1	3,66666666666667	7	2,5	0	0
1630	24	2	Weil das später auffliegen würde, falls ich die Stelle bekomme	-66	1	0	3,91666666666667	1,9375	2,8	3	3,66666666666667	3,33333333333333	4,5	6	1	1
1633	19	5	-66	So funktioniert das Business: Es wird auf beiden Seiten gelogen.	1	0	3,58333333333333	3,4375	3,7	2,66666666666667	3	2,66666666666667	6	6	1	0
1646	28	2	Jdbd	-66	1	0	4	3,0625	4,2	1,66666666666667	2,66666666666667	1	7	5,5	1	0
1653	26	3	Da Lügen kurze Beine haben und diese durch Referenzpersonen oder in späteren Arbeitssituationen zum Vorschein kommen.	-66	0	1	4,41666666666667	2,75	3,9	1	1	3,66666666666667	1	7	1	1
1654	26	2	- lügen oder täuschen	-66	0	0	3,58333333333333	2,5625	2,9	3,33333333333333	2	3,33333333333333	2	3,5	1	1
1659	23	1	Ehrlichkeit währt am längsten. Wenn ich mich verstellen muss, dann passe ich nicht ins Unternehmen rein. Langfristig gesehen würde eine Einstellung mich wahrscheinlich weniger glücklich machen.	-66	0	0	3,33333333333333	2,125	4,6	1,33333333333333	1,66666666666667	1	1,5	1	1	1
1660	26	1	Weil ich mich selber damit nicht wohl fühlen würde. Ich möchte den Job bekommen, weil ich mit meiner Persönlichkeit und meinen Kompetenzen überzeuge und nicht weil ich etwas aus mir mache, dass ich nicht bin. Erzählt man Geschichten die nicht stimmen oder schmückt Sachen falsch aus, besteht immer die Gefahr, dass dies irgendwann rauskommt.	-66	1	0	4,16666666666667	2,4375	4,1	2,33333333333333	1,33333333333333	2,66666666666667	7	4	1	1
1662	23	2	Weil die Ich Wahrheit sowieso später im Job heraus kommt	-66	0	0	3,5	2,25	2,9	1,66666666666667	1	3,33333333333333	2	6,5	1	1
1668	28	1	Aufgrund der geringen Anzahl meiner bisherigen persönlichen Vorstellungsgespräche gehe ich davon aus, dass mein Gegenüber bedeutend mehr erlebt und/oder durchgeführt hat und daher Lügen und FL erkennt. Wenn dem so ist, dass ich entlarvt werde, würde ich mich selbst diskreditieren, denn dann stehe ich als Lügner/in da, was in naher und mittelfristiger Zukunft zu einem gewissen Misstrauen und zwisc…	-66	0	1	3,91666666666667	1,875	4,2	3	1,33333333333333	3	2	1,5	0	1
1669	34	1	Weil eine unehrliche Darstellung - unabhängig von der Stellenbeschreibung und der Gesprächssituation - nicht meinem persönlichen Wertebild entspricht. Für ein Unternehmen, welches Wert auf erfundene Erfolgsgeschichten legt und Misserfolge ausblendet bzw. am liebsten unter den Tisch fallen lässt , will ich nicht arbeiten.	-66	1	1	3,66666666666667	1,5	4,5	2	1,66666666666667	3	5	7	0	0
1673	24	2	Spätestens Ende der Probezeit fliegt der Schwindel auf. Keiner kauft gern die Katze im Sack.	-66	1	1	4,83333333333333	2,0625	2,7	2	3,33333333333333	4	5	6,5	0	0
1675	27	1	Weil die Wahrheit im Endeffekt immer ans Licht kommt und dann ein schlechtes Licht auf mich wirft.	-66	0	1	4,25	1,5	3,9	1,66666666666667	1	2,33333333333333	3,5	7	1	1
1680	23	1	Mit dem Blick auf lange Sicht, bringt es mir nichts mich zu verstellen oder mich besser darzustellen. Nach einer Einstellung kommt das eh ans Licht.	-66	0	0	4,66666666666667	3	2,2	3	1	3,66666666666667	1	2	1	0
1685	22	3	- kommt früher oder später ohnehin raus, vor allem wenn es um fachliche Qualifikationen oder die Anwendung bestimmter Programme geht - ethisches Problem: mit Lügen sollte man sich keinen Job erschleichen - wenn ich gut genug bin bzw. ins Team passe, wollen sie mich auch ohne Überflieger Erzählungen	-66	1	0	4,25	2,625	4,1	1,66666666666667	1	1,66666666666667	6	6	1	1
1687	27	1	Weil einem das am Ende nichts bringt. Da die firme dann Eine andere Person einstellt und nicht mich	-66	0	0	3,5	1,25	3,7	1	1	3,66666666666667	5	4	1	1
1690	22	2	- Ich würde nicht lügen, um besser dazustehen - sowas kommt immer raus - Ich würde Ehrgeiz und Motivation zum Ausdruck bringen, um besser zu wirken	-66	1	1	3,83333333333333	2,1875	3,7	2	1	2,66666666666667	7	6,5	1	1
1691	23	1	Wenn ich meine Erfahrungen und Qualifikationen besser darstelle, als diese in Wirklichkeit sind, wird dieser Schwindel den Arbeitskollegen und den Führungskräften früher oder später auffallen. Falls Defizite vorhanden sind, kann vorgeschlagen werden mittels Weiterbildungsmaßnahmen diese Lücke aufzuarbeiten und zu schließen. Kein bzw. kaum ein Bewerber entspricht zu 100 Porzent der ausgeschrieben …	-66	1	1	4,5	2,3125	4,2	1,66666666666667	1	3,33333333333333	6	4	0	1
1696	21	2	1. Weil das Unternehmen 3 Referenzpersonen überprüfen wird 2. Weil die Wahrheit sowieso ans Licht kommt 3. Weil ich möchte, dass das Unternehmen ebenfalls ehrlich ist. Dies erwarte ich. Keine Fassadentechniken, Gefahr Bruch Psychologischer Vertrag 4. Bisher haben sich nur 10 Personen auf die 9 zu besetzenden Stellen beworben & ich bin geeignet.	-66	0	1	3,5	2,625	3,2	2,66666666666667	2,33333333333333	3	1	7	0	1
1704	25	2	Ehrlichkeit siegt meistens. Ich will kein falsches Bild von mir zeigen, nur um eine Stelle zu bekommen. Nach Antritt der Stelle würde das dargestellte falsche Bild sich nicht durchsetzen. Außerdem weiß ich, dass ich wirklich zu dem Unternehmen passe, wenn ich ehrlich bin und Stelle bekomme.	-66	1	0	3,33333333333333	1,625	3,6	1,33333333333333	1	2,66666666666667	6,5	2	1	1
1706	39	1	Ehrlichkeit ist mir wichtiger als besser da zustehen.	-66	1	0	3,83333333333333	2	3,9	1	1,33333333333333	3,66666666666667	7	5	0	1
1708	33	1	Mit authenzität ist sowohl Arbeitgeber als auch Arbeitnehmer am meisten geholfen	-66	1	0	4,41666666666667	2,3125	3,2	2,33333333333333	3	1	7	4	0	1
1709	25	1	Weil Lügen bekanntlich kurze Beine haben und im Text erwähnt wurde, dass Angaben überprüft werden. Außerdem denke ich, dass die Interviewer ausreichend geschult sind, um zu bemerken, wenn man nicht authentisch ist. Man vermittelt jemandem eher ein positives Bild von sich selbst, indem man ehrlich ist und auch Schwächen reflektiert zugibt, als wenn man versucht, zu tun, als sei man besser, als man…	-66	1	1	4,66666666666667	2,25	3,2	3	1	5	7	7	1	1
1710	29	1	Da 3 Rederenzpersonen zu nennen sind, die definitiv zu mir und meiner Arbeitserfahrung befragt werden.	-66	1	1	3,18181818181818	1,875	1,9	4	1,33333333333333	4,66666666666667	6,5	7	0	1
1714	25	2	Im Falle einer Einstellung würde dies in Erwartungen an meine Person und Fähigkeiten resultieren, die ich nicht erfüllen kann. Das hilft niemandem.	-66	0	0	4,16666666666667	2,1875	4,4	1,66666666666667	3	2,66666666666667	1	4,5	1	0
1715	27	2	Natürlich stellt man sich in einem Bewerbungsgespräch so positiv wie möglich dar. Negative Erfahrungen soll man allen Ratgebern zufolge auch nicht selbst erwähnen und bei Schwächen wird einem geraten das abzuschwächen oder zu sagen wie man daran arbeitet. Ziel ist es sich im besten Licht darzustellen. Also klar, man versucht sich in einem Bewerbungsgespräch immer besser darzustellen! Gleichzeitig…	-66	0	0	4,58333333333333	3,1875	4	1	1	3,66666666666667	2	2	1	1
1717	27	2	Überprüfung	-66	1	1	3,58333333333333	3	2,8	1,66666666666667	2	4	7	7	0	0
1721	27	1	Ich möchte mich mit meiner Arbeit identifizieren können, dazu gehört auch ehrlich mit guten und schlechten Ergebnissen umzugehen.	-66	1	1	2,83333333333333	1,5	2,9	2,66666666666667	1,66666666666667	3	4	7	1	0
1722	23	2	kommt am Ende eh raus	-66	0	0	3,83333333333333	2,6875	3,8	3,33333333333333	3,66666666666667	3	2	4,5	1	0
1733	23	2	Passung Persönlichkeit & Können - Stelle	-66	1	1	4,09090909090909	2,3125	4	2	1,33333333333333	1,66666666666667	6	7	1	1
1737	30	1	Lügen und falsche Qualifikationen erfinden	-66	0	0	4,25	2,5625	2,7	2,33333333333333	1,33333333333333	3,33333333333333	2	7	0	1
1741	22	1	Lügen.	-66	0	1	2,83333333333333	1,0625	3,55555555555556	1	1,66666666666667	3,33333333333333	1	7	0	0
1743	27	1	Weil ich so einfach nicht bin und Leute auch nicht leiden kann, die sich so geben. Meistens ist das ohnehin nur um Unsicherheiten zu überspielen und es würde früher oder später herauskommen, wenn man Müll geredet hat. Entweder ich werde so eingestellt, wie ich bin, oder eben nicht. Und wenn nicht, dann passt es auch nicht. So einfach ist das.	-66	1	1	3,5	1,25	3,6	1	1	2,66666666666667	7	5,5	1	1
1749	22	2	Weil das, sollte man den Job bekommen, sehr anstrengend sein kann, diese Fassade aufrecht zuerhalten. Bis zu einem gewissen Grade kann man sich natürlich etwas positiver darstellen, jedoch merken Personaler meist wenn das Auftreten nicht stimmig ist.	-66	1	0	4,08333333333333	2	3,6	3	2,33333333333333	4	7	7	1	1
1751	27	1	Wenn Anforderungen im zukünftige Job gestellt werden würden, die ich schon als beherrschbar angegeben habe, obwohl dem nicht so ist, wirft dies kein gutes Licht auf mich	-66	1	0	3,91666666666667	2,125	4,2	1,66666666666667	1	2	5,5	6,5	1	0
1758	24	3	Ich bin der Meinung, dass Personalreferenten/ Recruiter merken, wenn man sich verstellt oder lügt. Sie werden es entweder bis ins kleinste Detail wissen wollen, bei dem man dann spätestens auffliegt oder sie entscheiden sich schon während dem Gespräch gegen den Bewerber. Meiner Meinung zählt natürlich auch hier Ehrlichkeit wehrt am längsten . Selbst wenn man den Job bekommen würde, wären die Erwa…	-66	1	1	3,33333333333333	2,5625	4,1	1,66666666666667	1	1	7	6	1	1
1759	22	1	so halt	-66	0	0	3,36363636363636	1,3125	3,6	1,33333333333333	1	1	1,5	5,5	1	0
1760	24	2	Da es doch hinterher überprüft wird	-66	1	1	3,41666666666667	2	3,2	2,66666666666667	1,66666666666667	3,33333333333333	7	7	1	1
1762	33	1	Um die Erwartungshaltung mir gegenüber authentisch zu lassen	-66	1	0	3,66666666666667	2,125	4,1	1	1	2,66666666666667	5,5	1	0	0
1763	24	1	Das resultiert oft in höheren Anforderungen, mehr Druck und mehr Stress auf meiner Seite und möglicherweise im weiteren Arbeitsleben zu schlechteren Bewertungen und schlechteren Aufstiegschancen, da die Anforderungen nicht wie erwünscht erfüllt wurden.	-66	0	1	4,16666666666667	2	3,2	1	1,66666666666667	3,33333333333333	5,5	7	1	0
1764	21	1	Da ich das Risiko eingehe, mich in einem späteren Arbeitsverhältnis nicht an die dargestellte Version von mir anknüpfen zu können und somit meine Arbeit nicht gut und nicht zufriedenstellend erledigen kann.	-66	0	1	4	2,0625	3,5	1,33333333333333	1	3	2	6,5	1	1
1769	27	2	Ich bin von meinen Fähigkeiten überzeugt und möchte mit diesen für die ausgeschriebene überzeugen. Sollte es nicht reichen, passe ich vermutlich nicht zur Stelle und die Stelle nicht zu mir.	-66	1	0	4,08333333333333	2,6875	3,8	1,66666666666667	2,66666666666667	2,33333333333333	6	6	0	1
1770	22	1	Das würde falsche Erwartungen erzeugen. Es wäre auch in meinem Interesse herauszufinden, ob die Arbeitsstelle/das Unternehmen auch zu mir passt. Davon abgesehen kann lügen auch immer auffallen und das Vertrauensverhaltnis wäre gestört. Zudem würde ich von meinem Arbeitgeber auch ehrliche Antworten erwarten.	-66	0	0	4,16666666666667	1,75	4	1,33333333333333	1	3,66666666666667	1	3	1	1
1774	20	3	Ich würde es ein bisschen tun, allerdings so, dass es immer ehrlich und aufrichtig dargestellt wird. Das ist mir sowohl zwischenmenschlich als auch im späteren Berufsalltag sehr wichtig!	-66	0	1	3,5	2,5625	2,9	2,66666666666667	1,33333333333333	3,66666666666667	4	5	1	1
1779	30	2	Ich kann nur das überzeugend rüberbringen, dass ich auch zu 100% verkörpere. Außerdem würde es später im Job sowieso auffallen, wenn man sich bei bestimmten Qualifikationen besser dargestellt hat, als man ist.	-66	1	0	3,08333333333333	2	3,9	1,66666666666667	1	2,66666666666667	6	6,5	0	1
1782	26	2	grundauf ehrlich bringt für die Zukunft im Job auch nichts werden entsprechende Referenzen einholen	-66	0	1	4,5	2,8125	2,6	2,33333333333333	1	4	1	7	0	1
1806	44	1	weil der Job dann vielleicht gar nicht zu mir passt und ich bald darin unglücklich würde	-66	1	1	3,91666666666667	2,1875	3	2,66666666666667	1	4	6	7	0	1
1810	22	1	Weil es erstens später im Gespräch mit den Bekannten auffallen würde und weil es sonst sein kann, dass man die Stelle nicht behalten kann (weil man den Anforderungen nicht entspricht).	-66	1	1	3,66666666666667	2,3125	3	3,33333333333333	1	2,66666666666667	7	7	0	1
1817	20	1	Wenn ich die Stelle bekomme, kann ich nur so sein, wie ich bin. Wenn ich also im Gespräch ein besseres Ich vortäusche, kann ich als Mitarbeiter nicht das zeigen, was ich beim Gespräch versprochen habe.	-66	0	0	3,5	2,0625	3,6	1	1,33333333333333	3,33333333333333	2,5	5	1	1
1818	30	2	Da, die Person meine Kontaktperson befragen wird.	-66	0	1	3,33333333333333	1,875	3,5	2	2	2,66666666666667	4	4,5	0	1
1827	58	4	-66	Personaler wollen angelogen werden, als taktisches Spiel kalkulieren sie solches Verhalten von Bewerbern wahrscheinlich ein. Jobcoaches in Bewerbungstrainings schulen solches Verhalten.	1	1	3,83333333333333	2,3125	3,5	1,66666666666667	2	2	7	4	0	0
1833	22	1	Wenn man versucht sich besser darzustellen als man ist, wird dies früher oder später rauskommen. Ich finde man kommt am ehesten weiter, wenn man ehrlich ist und sich so darstellt wie man ist.	-66	0	1	3,25	1,875	4,2	1,33333333333333	1,33333333333333	2	3	7	0	1
1839	22	5	-66	Beispielsweise muss man nicht alle Gründe für die Kündigung der vorherigen Arbeit verschweigen. Es kommt ja auf den Grund darauf an. Wenn dieser Grund zu weiter Arbeitsweg war und er bei dem neuen Unternehmen kürzer wäre, ist dies ja nicht dramatisch. Deswegen ist es ja aber keine Besserstellung der Person. Daher habe ich nicht bei allen ddazugehörigen fragen mit gar nicht geantwortet. Es ist imm…	1	1	3,66666666666667	2	4,3	1,66666666666667	2	2,33333333333333	1	1	0	1
1846	35	2	Weil es später nicht hilft im Job. Ich bekomme den Job, weil ich bin wie ich bin.	-66	1	0	3,25	1,1875	4,4	1	1	2,66666666666667	5,5	2	0	1
1860	22	1	Bei jeder Arbeitsstelle zählt die eigene Persönlichkeit. Wenn ich nicht zu dem Unternehmen und den Menschen dort passe, finde ich das lieber direkt heraus, anstatt dort zu arbeiten. Denn meine Arbeit wäre nicht so gut wie sie sein könnte, da ich mit den Kollegen nicht gut auskomme.	-66	1	0	4	1,9375	4,3	2,66666666666667	1,33333333333333	3	7	2,5	1	1
1863	54	2	In der Regel wird das im Laufe der Tätigkeit auffallen.	-66	1	0	4,41666666666667	2,625	3,7	2,33333333333333	2	3	5,5	6,5	0	0
1868	49	2	Ich würde nur versuchen, mich in 'unkritischen' Bereichen besser darzustellen als ich wirklich bin, da früher oder später die Wahrheit dann doch herauskommt.	-66	1	0	3,41666666666667	2,1875	2,4	3,33333333333333	1,33333333333333	4	6,5	1,5	0	0
1871	24	2	- Ich bin keine Lügnerin, möchte nicht lügen - Ehrlichkeit ist mir als Wert persönlich wichtig, auch im Berufsleben für ein vernünftiges Arbeitsverhältnis relevant -> Vertrauensbasis - Falsche Angaben/Kompetenzbeschreibungen werden so oder so aufgedeckt, wenn ich die Stelle bekommen sollte	-66	0	1	3,16666666666667	1,75	4,2	1,33333333333333	1	2,66666666666667	1	6,5	1	1
1874	28	2	Ich denke, die wahrheitsgemäße Selbstdarstellung ist unverfänglich und aufgrund der gegebenen Qualifikation und Erfahrung äußerst positiv, eine Übertreibung ist gar nicht notwendig.	-66	0	1	3,41666666666667	2,875	3,6	3	3	2,66666666666667	1	4	0	0
1879	22	3	Wenn es heraus kommt, dass einige Dinge nicht stimmen oder ich übertrieben habe, wirft dies ebenfalls kein gutes Licht auf mich.	-66	1	0	3,5	2,4375	4,1	2	1	2	6	2,5	1	0
1881	25	4	-66	Um meine Chancen im Bewerbungsgespräch zu erhöhen. Das was ich sage ist nicht nachvollziehbar. Ich bin auch der Meinung, dass alle Kandidaten, die zu einem Bewerbungsgespräch eingeladen werden auf die ausgeschriebene Stelle passen. Was im Bewerbungsgespräch passiert ist reinen aussieben .	0	0	4,16666666666667	3,3125	3,9	2,33333333333333	1	1	1	7	1	0
1882	21	3	Weil ich davon nicht profitieren kann. Die Lüge würde relativ schnell entlarvt werden. Ich will Teil eines Umfeldes sein, welches zu mir passt. Demnach muss ich auch ehrlich über und zu mir selbst sein weil nicht jeder Mensch in jedes Umfeld passt. Zusätzlich bin ich auch ein eher ehrlicher Mensch und stehe zu meinen Fehlern aber würde wenn ich davon profitieren kann auch zu einer Lüge greifen.	-66	0	1	4,83333333333333	2,875	2,7	4,33333333333333	3,33333333333333	4	3	7	1	1
1883	28	3	Boomerang Effekt...Werde womöglich auf Projekte gesetzt, die mich überfordern, obwohl ich das im Gespräch als einfach und gemeistert beschrieben habe. Stress, Versagensängste und schlechte Leistung als Folge..	-66	0	0	3,5	2,9375	3,1	2	3	4	1	6,5	1	0
1886	24	3	Fachliche Defizite kommen früher oder später ans Licht, eventuell schon bei Gesprächen mit meinen Referenzen, spätestens aber im Arbeitsalltag.	-66	1	1	3,16666666666667	2,1875	3	3	1	3,66666666666667	6,5	7	0	1
1890	29	4	-66	Um einen positiveren Eindruck zu hinterlassen	1	1	4	2,6875	2,6	2,33333333333333	1	4	7	7	0	0
1897	22	4	-66	Um den Traumjob zu bekommen und um mit der Konkurrenz mithalten zu können.	1	1	4,25	3,1875	2,5	3,33333333333333	1,66666666666667	4	6,5	6,5	1	0
1899	24	1	Weil es über die Zeit sowieso herauskommt Weil Stärken & Schwächen gefördert werden können	-66	0	1	4,83333333333333	2,0625	3,9	2,66666666666667	1	2,66666666666667	1	5	1	1
1902	23	1	Wenn ich mit meinen tatsächlichen Qualifikationen und Erfahrungen nicht auf die Stelle passe, ergibt es ja keinen Sinn, dass ich auf der Stelle arbeite.	-66	0	1	4	1,9375	4,2	2	2,66666666666667	2,66666666666667	2,5	7	1	1
1905	26	1	Weil es einfach nicht authentisch herüberkommt, und die Gefahr zu groß ist, dass der Personaler so etwas merkt, oder sich denkt, dass man nur ein Schwätzer oder Angeber ist. In sehr dezentem Maße ist es schon in Ordnung, man sollte aber einfach nicht damit übertreiben. Ich bin der Meinung, dass man immer vollkommen ehrlich sein sollte, egal wie positiv oder negativ etwas in der Vergangenheit lief.	-66	0	0	4,08333333333333	1,4375	3,5	2	1	3	3,5	1	1	0
1906	20	2	Unternehmen muss mit der Person und der tatsächlich erbrachten Leistung nachhaltig zufrieden sein. Dies kann während der Probezeit Konsequenzen nach sich ziehen, oder auch schon bei der Befragung meiner drei Referenzpersonen.	-66	1	1	4	2	4,4	2	3	2,33333333333333	6	7	1	1
1907	30	1	Weil dies langfristig gesehen, nur zu negativen Konsequenzen führt. Erstens wird die Wahrheit über die erwähnten Referenzen ans Licht kommen, so dass ich den Job gar nicht erst angeboten bekomme Zweitens: Selbst wenn es nicht über die Referenzen entdeckt wird, so wird es über kurz oder lang im täglichen Arbeitsleben aufkommen - das Unternehmen ist ggf enttäuscht, dass meine Kompetenzen und Erfahr…	-66	0	1	3,33333333333333	1	4,2	1	1	1,33333333333333	3	4	0	1
1908	28	3	Am Ende des Tages gilt es ein Unternehmen zu finden, welches möglichst gut zu mir als Bewerber passt. Es mag kurzfristig betrachtet sinnvoll sein alles zu tun, um die ausgeschriebene Stelle zu bekommen. Aber langfristig gesehen sollte es auch so passen und man sollte durch Leistung überzeugen.	-66	0	1	4,66666666666667	3,0625	2,4	3,33333333333333	2,33333333333333	4	1	7	0	0
1909	28	3	Weil ich Angst hätte, dass es herauskommt. Wenn ich mich so darstelle wie ich bin, kann das Unternehmen mich bessr einplanen und besser einsetzen.	-66	1	0	3,58333333333333	2,1875	2	1,66666666666667	1,66666666666667	3,33333333333333	6	5	1	0
1910	23	2	Weil es unangenehme Folgen haben könnte, wenn herauskommt dass ich lüge. Weil, je stärker ich lügen würde, die Gefahr größer wird, dass entlarvt wird, dass ich doch nicht so gut bin. Ich würde mich schlecht fühlen; bzw das Gefühl haben mich selbst zu verraten . Ich würde dem Unternehmen nicht dadurch schaden wollen, dass sie evt mich statt eines tatsächlich besseren Kandidaten einstellen würden.	-66	0	0	3,83333333333333	2,3125	3,5	1,66666666666667	1	3,33333333333333	2	3	1	1
1911	26	1	Falls es zu einer Einstellung kommt und es sich während der ersten paar Monate herausstellt, dass ich nicht die Qualifikationen besitze, welche ich im Bewerbungsgespräch angegeben habe, wird der Arbeitgeber misstrauisch. Als folgedessen kann es zu einer Kündigung kommen, da der Arbeitgeber mein Lügen bemerkt.	-66	1	0	4,16666666666667	2,125	4,3	1,33333333333333	1	2	7	6,5	1	1
1917	24	3	Weil die Wahrheit sowieso immer ans Licht kommt. Spätestens, wenn in dem Job Fähigkeiten gefordert werden, die ich zuvor übertrieben dargestellt habe, bringt mich das selbst nur in unangenehme Situationen, die ich lieber vermeiden würde. Außerdem sind Personaler nicht blöd. Ich denke, dass sie relativ schnell durchschauen, wer nur viel redet, oder bei wem tatsächlich etwas hinter den Aussagen ste…	-66	1	1	4	2,5625	3,9	1	1,33333333333333	2,33333333333333	7	7	1	1
1919	23	1	Weil Authentizität in meinem Denken und Handeln eine große Rolle spielen.	-66	0	1	4,08333333333333	1,75	4,5	1,33333333333333	1,33333333333333	1,66666666666667	1,5	7	1	0
1921	26	3	Ich kann nicht kontrollieren, ob andere Bewerber besser sind als ich. Das ist halt manchmal so. Eine Arbeit zu erhalten, weil ich mich zu gut verkauft habe, kann langfristig nicht gut ausgehen. Außerdem denke ich, dass Personaler ein Auge für so etwas haben - tatsächlich stelle ich mich also am besten dar, wenn ich einfach ehrlich bin.	-66	1	1	4	2,5625	3,2	3	1,66666666666667	3	7	7	1	1
1926	35	2	Ehrlichkeit ist mir wichtig. Kompetenzen, die ich nicht besitze, würden sehr schnell bei einer eventuellen Anstellung zum Vorschein kommen und es wäre mir peinlich. Ich stehe zu meiner tatsöchlichen beruflichen Qualifikation und bin gewillt, mich weiterzubilden, um mich auch zu weiter zu entwickeln. Ich bin der Einsicht, dass potenzielle Arbeitgeber/Interviewer solch einer Einstellung positiv ent…	-66	1	1	4,41666666666667	1,5625	3,9	1,33333333333333	1,33333333333333	3	6,5	6,5	0	1
1927	25	2	Weil es durch die offensichtlich strenge Nachkontrolle der Antworten durch die 3 Referenzpersonen sowieso kaum möglich wäre, sich besser darzustellen. Das Risiko der dauerhaften Absage wäre viel zu groß.	-66	0	1	4,25	1,6875	2,7	2,66666666666667	1,66666666666667	4	2	7	0	0
1929	27	4	-66	Teilweise wird dem/der BewerberIn in Vorstellungsgesprächen aus ehrlichen Angaben ein Strick gedreht und plötzlich entstehen Schwach- bzw. Angriffsstellen die vorher keine waren. Die Folge ist, dass man sich verrennt und der/die PersonalerIn oder PsychologIn auf eben diesen Stellen herumreitet und den/die BewerberIn letztendlich aus der Fassung bringt.	0	0	3,90909090909091	3,0625	4,1	1,66666666666667	1	2	2	5,5	1	1
1933	29	1	Die Position sollte meinen Qulifikationen entsprechen. Ich würde meine Stärken benoten und auf keinen Fall nicht vohandene Kenntnisse oder Fähigkeiten erfinden. Eine ehrliche Antwort kommt besser an und fehlende Qualifikationen werden nach dem Eintritt der Arbeitsstelle schnell bemerkbar werden.	-66	0	1	2,83333333333333	1,1875	4,5	1	1	1	3,5	7	1	1
1935	26	1	Weil das nicht meine Art ist Weil das herauskommen könnte und Konsequenzen haben könnte	-66	1	1	4,41666666666667	1,875	3,1	3,33333333333333	1	1,66666666666667	7	6,5	1	0
1938	26	1	Man ist am authentischsten wenn man ehrlich ist und sich nicht verstellt. Dadurch kann man auch vermeiden in einere Arbeitsstelle zu landen die nicht zu einem selbst passt. Es könnten später Dinge von mir verlangt werden, die ich nicht kann, und wenn das auffliegt stehen im Zweifel nicht nur ich schlecht da, sondern auch die Firma.	-66	0	0	3,66666666666667	1,9375	3,1	2,33333333333333	2	3,33333333333333	1	2,5	0	1
1954	28	4	-66	Nicht hinsichtlich der Qualifikationen, jedoch hinsichtlich der Übereinstimmung von Meinungen, Ansichten, ... (sind nicht unmittelbar und bei Einstellung überprüfbar)	1	1	4	3,125	4	2,66666666666667	1,66666666666667	3,66666666666667	4	7	1	1
1970	26	2	In Interviews kommt es darauf an, den idealen Match zwischen Arbeitgeber und Arbeitnehmer zu finden. Wenn man nicht zum Unternehmen passt und das Unternehmen nicht das Richtige ist, dann wird dies zwangsläufig irgendwann in einem Angestelltenverhältnis herauskommen und beider Seiten ist damit nicht gedient. Zudem würden geschulte Interviewpartner in der Regel eine Lügengeschichte oder Übertreibun…	-66	0	0	3,83333333333333	1,73333333333333	4	1	1	1	1	2,5	0	1
1977	29	2	Weil ich das nicht glaubwürdig bringen könnte und gerade Fehler und das lernen daraus und das handeln in Konfliktsituationen interessant sind	-66	0	0	3,66666666666667	2,5625	3,4	2	3,33333333333333	3	5	5	1	1
1979	25	1	Weil ich schon gut genug bin :)	-66	1	0	3,27272727272727	2,75	2,4	1,66666666666667	2,33333333333333	4	2	5	1	1
1981	25	2	- Lügen haben kurze Beine! - Vorteuschen falscher Tatsachen für die Einstellung --> Kündigung und langfristige negative Folgen - eventuelle Nicht-Eignung für den Beruf	-66	1	0	3,58333333333333	1,5	4,1	2	2,33333333333333	3,33333333333333	6	6	0	0
1982	22	2	Ich muss auch nach einem erfolgreichen Vorstellungsgespräch und einer daraus resultierenden Einstellung in dem Unternehmen gut reinfinden. Wenn ich im Vorhinein schon zu stark gelogen habe, bin ich der Überzeugung, dass ich mir das früher oder später auf die Füße fallen würde.	-66	0	1	3,91666666666667	2,625	4,2	2	1	3,33333333333333	2,5	7	1	1
1984	29	6	-66	Die Stärken zu betonen und die Schwächen nicht zu betonen!	0	1	4,41666666666667	3,9375	2,5	3	1,66666666666667	1,33333333333333	2,5	6	1	1
1986	23	2	Weil ich denke das es spätestens bei den Referenzgesprächen auffliegen würde, das ich nicht so geil bin wie ich gesagt habe.	-66	0	1	3,83333333333333	1,875	3,4	1,66666666666667	1,33333333333333	2,33333333333333	1,5	7	1	0
2007	23	3	Wenn meine Qualifikationen etc auch so ausreichen, um sehr sicher angestellt zu werden.	-66	0	0	2,66666666666667	1,8125	2,9	2,33333333333333	2,33333333333333	3,33333333333333	2	5	1	0
2012	23	2	Weil es nachgeprüft wird und mich falsche Angaben in ein schlechtes Licht rücken würden	-66	1	1	4,58333333333333	2,375	2,9	3	2,33333333333333	2,66666666666667	7	7	1	1
2019	25	3	Weil ich Angst hätte, dass der Interviewer merkt, wenn ich unehrlich bin oder falsche Angaben herausfindet. Und weil ich generell ein ehrlicher Mensch bin und Ehrlichkeit auch bei anderen sehr zu schätzen weiß. Ein paar Sachen wegzulassen, die ein schlechteres Licht auf einen werfen würden, ist jedoch nicht lügen und finde ich in so einer Situation in Ordnung, vor allem weil die anderen Bewerber …	-66	1	1	4,25	3,125	2,8	2,33333333333333	1	4,33333333333333	6	6,5	1	1
2024	26	3	Weil ich dann eventuell später, wenn ich bei dieser Firma arbeite, doch überhaupt nicht dazu passe oder meine Schwindeleien auffliegen würde und ich mit dem Team Ärger habe.	-66	1	0	3,91666666666667	2,1875	3,8	3,33333333333333	2,33333333333333	3,66666666666667	7	5,5	1	1
2029	47	1	Ich möchte nicht unter falschen Voraussetzungen in dem Unternehmen anfangen, dass fällt mir später wieder vor die Füße und ist unfair dem Arbeitgeber und den Kollegen gegenüber.	-66	1	0	3,91666666666667	1,6875	3,5	1	1	4	7	7	0	1
2035	27	1	Erstens weil, das Unternehmen dies überprüft und zweitens würde ich dem Interviewer nicht möglichst ähnlich erscheinen wollen, wenn ich es nicht bin, da ich der Meinung bin, dass ich mit Ehrlichkeit weiter komme und mich selbst auch damit glücklicher in dieser Stelle mache.	-66	0	1	3,75	2,1875	2,9	2,33333333333333	2	3,66666666666667	1,5	7	1	1
2038	23	1	Ist das nicht offensichtlich? Ist ja noch niemals was schlechtes dabei rausgekommen, wenn man sich zu was machen will, was man nicht ist ;)	-66	1	1	4,33333333333333	2,4375	4,4	1,33333333333333	1	1,33333333333333	6	7	1	1
2041	24	1	Weil das Ganze früher oder später auffliegtund ich selber Schuld bin, wenn ich nicht gut genug bin.	-66	0	1	4,58333333333333	1,25	4,3	1	1	1	2	7	1	1
2042	22	2	Weil die Lüge schnell auffallen kann	-66	0	0	3,75	1,75	4,3	2	1	1	1	5,5	1	1
2047	23	2	Durch die Nachfrage des Unternehmens bei meinen Referenzpersonen würden Lügen aufgedeckt werden. Außerdem Kamm ich persönlich schlecht lügen und man würde es mir sofort ansehen.	-66	1	1	4,08333333333333	2,5	3,7	2,66666666666667	2,66666666666667	3	6	6,5	1	1
2048	23	1	Was bringt mir das? Dann muss ich mich verstellen, wenn ich den Job bekomme oder es fällt irgendwann von selber auf. Hat mittelfristig schlimmere Folgen (Kündigung, schlechtes Zeugnis, nicht glücklich usw).	-66	0	0	4,25	1,8125	4,3	2,33333333333333	1,33333333333333	4,33333333333333	3	3	1	1
2057	27	3	Ich denke, dass der Interviewer auch nur menschlich ist und wenn er einen Bewerber vor sich sitzen hat, der zwar ehrlich ist, aber absolut nicht mit seinen eigenen Werten übereinstimmt, dann bildet sich beim Interviewer automatisch ein negatives Bild (bzw. bildet sich bei einem anderen Bewerber, der die gleichen Werte wie der Interviewer hat ein positiveres Bild -> 2. Bewerber bekommt den Job). W…	-66	1	0	3,75	2,25	3,4	3	1,33333333333333	3	4,5	1	0	1
2061	33	5	-66	Hohe Bewerberzahl mit vielen auch besser qualifizierten Bewerbern. Um Chancen zu haben würde ich dies tun	1	0	3,91666666666667	3,625	3,4	4	3,33333333333333	4	6	5	1	0
2067	26	2	Ich glaube, dass Ehrlichkeit weiter kommt.	-66	1	1	4	2,0625	4,4	1,33333333333333	1	2,33333333333333	5,5	7	0	1
2068	22	2	Zum Einen kann ich nicht lügen und fände es auch nicht fair in einem Jobinterview zu lügen, zum Anderen würde es raus kommen, falls ich die Stelle erhalten würde und das würde nachträglich ein schlechteres Licht auf mich werfen, als wenn ich von Anfang an ehrlich bin.	-66	1	0	4	1,8125	3,7	1,33333333333333	1	1,66666666666667	6,5	4	0	1
2075	25	4	-99	Wenn mich die Aufgaben interessieren, erarbeite ich mir bis zum Start (Sollte sich aber schon nahe an den eigenen Kenntnissen halten)	0	0	3,91666666666667	3,375	3,4	2	1,66666666666667	3	2,5	5	1	0
2082	19	1	Ich denke dass es, wenn ich eingestellt werden sollte, sehr schnell auffliegen würde.	-66	1	0	4,08333333333333	1,8	3,9	1,66666666666667	1,66666666666667	2,66666666666667	6	5,5	1	1
2097	41	5	-66	Um andere Bewerber zu übertreffen oder mit diesen gleichzuziehen. Wenn ich die Stelle wirklich will geht es ja erst einmal darum in die Probezeit zu kommen und diese erfolgreich abzuschließen. Wenn ich bei Themen die ich mir zutraue etwas übertreibe kann ich mir die fehlenden Fähigkeiten während der Arbeit aneignen.	0	1	3,25	3,5	2	5	3,66666666666667	2	6	7	0	0
2099	23	2	Ehrlichkeit währt am Längsten	-66	1	0	3,83333333333333	2,9375	2	2,66666666666667	2	3,33333333333333	6,5	1	1	1
2100	52	1	habe ich nicht nötig; ich weiß, was ich kann, wer ich bin. Das Gespräch dient mir dazu, festzustellen, ob mein Bild von dem Unternehmen und der Position meinen Vorstellungen entspricht.	-66	1	1	3,66666666666667	1,5	3,8	1	2,33333333333333	2,33333333333333	6	7	1	1
2102	23	3	Man schürt damit Erwartungen, die man vielleicht nicht erfüllen kann.	-66	0	0	3,33333333333333	2,5	3,8	2,66666666666667	1	2	1,5	1,5	0	1
2103	25	2	Weil ich denke, dass ich eine Arbeitsstelle, für die ich lügen und mich verstellen müsste, langfristig eh nicht der geeignete Job für mich ist.	-66	1	0	3,5	2,3125	3,8	2	2,33333333333333	2,66666666666667	6	2,5	1	1
2105	51	2	Weil ich so meinen eigenen moralischen Ansprüchen nicht gerecht würde. Ich würde mich quasi selbst verleugnen.	-66	0	0	3,58333333333333	1,75	4,6	1,33333333333333	1,33333333333333	2	2,5	6	1	0
2108	29	5	-66	Kann ich halt gut	1	0	3,58333333333333	3,375	3	2,66666666666667	1	3	6	6,5	1	0
2113	34	1	da das meine Einstellkung im erheblichen Ausmass gefaehrdet	-66	0	0	4,25	1,4375	4,8	1	1	1	1	4	0	0
2115	51	4	-66	Ein Bewerbungsgespräch beinhaltet das Wort Werbung. Dementsprechend werden positive Eigenschaften herausgestellt, obwohl diese selbst verständlich sein sollten.	1	1	3,33333333333333	2,625	3,5	3,66666666666667	2	1,66666666666667	5,5	7	0	1
2119	28	3	Mir wäre Passung meiner wirklichen Perönlichkeit und der Stelle wichtig	-66	1	0	3,83333333333333	2,73333333333333	3,5	3	1	3,66666666666667	6,5	3,5	1	1
2128	23	4	-66	Da es Bewerber gibt, die eine bessere Ausbildung oder bessere Berufserfahrung haben als ich und deshalb herausstechen muss.	1	0	3,91666666666667	2,93333333333333	3,22222222222222	2,66666666666667	2,5	2,66666666666667	7	1	1	1
2130	26	2	Ich bin allgemein eher ehrlich. Schlechte Dinge wegzulassen geht zwar klar, aber übertreiben und damit lügen ist nicht mein Ding.	-66	1	1	4,16666666666667	2,125	3,2	2,66666666666667	2,66666666666667	2,66666666666667	4	4	0	0
2132	38	1	Weil es meiner Meinung nach nichts bringt - weder mir, noch meinem zukünftigen Arbeitgeber. Eine ehrliche Darstellung der eigenen Qualifikationen und Kompetenzen bildet für mich die Grundlage, um im Gespräch (relativ sicher) herauszufinden, ob sich beide Seiten eine (erfolgreiche) Zusammenarbeit vorstellen können.	-66	1	1	3,16666666666667	1,5	4,8	1,33333333333333	1	1,66666666666667	7	6	1	1
2145	26	2	Da die Stelle und das Unternehmen sehr attraktiv sind und ich bei falschen Aussagen meine Chancen komplett verspielen würde. Die wahren Qualifikationen sollten hoffentlich ausreichen.	-66	0	1	4,41666666666667	1,4375	4	1,66666666666667	1	3	3	6,5	1	1
2150	27	2	Weil es auffällt wenn ich anfange und ich den Job gut machen will	-66	0	1	4,58333333333333	3,125	2,8	2,66666666666667	1,66666666666667	4,66666666666667	2,5	6	0	1
2152	24	3	Weil man sonst beim Arbeitgeber eine Erwartungshaltung schafft, die man nicht einhalten kann.	-66	1	1	3,91666666666667	3,25	3,4	3,33333333333333	1,33333333333333	4,66666666666667	6,5	4,5	1	1
2164	40	3	Weil ich ungern lüge und weil ich dann bei einer eventuellen Arbeitsaufnahme vielleicht doch als Lügnerin entlarvt werde.	-66	0	0	3,5	2,375	3,7	1,66666666666667	1,33333333333333	3	1,5	1,5	0	1
2169	57	4	-66	um noch wachsen zu können und Raum für Entwicklung zu bekommen	0	0	4,5	2,5	4,3	1,66666666666667	1	2,66666666666667	1	1	0	0
2174	30	2	weil ich es nicht bin ...	-66	0	0	2,91666666666667	2,3125	4	2,33333333333333	3	3,66666666666667	2	5	1	0
2186	36	2	Es hat kein Sinn: wenn ich zur Stelle nicht passen sollte, dann es wird auch besser sie nicht zu bekommen.	-66	0	1	3,5	2,125	2,9	4	2,33333333333333	2,66666666666667	7	3,5	1	1
2187	20	3	Wenn man den Job bekommt, kommt vielleicht raus das ich manche Sachen nicht kann, die ich angegeben habe. Das wäre wir sehr unangenehm. Ich möchte das mein Arbeitsgebiet auch ehrlich zu mir ist und durch Ehrlichkeit bekommt man den für sich passenden Job.	-66	1	0	3,41666666666667	2,5625	3,9	1	2,33333333333333	2,66666666666667	5,5	4	0	1
2205	28	4	-66	Um bessere Chancen auf die Stelle zu haben.	0	1	3,45454545454545	2,4375	2,9	2,66666666666667	1	2	1,5	6	0	0
2222	44	1	Da ein Arbeitsverhältnis in der Regel auf Dauer ausgelegt ist, bringt es nichts sich zu verstellen. Man kann sich nicht auf Dauer verstellen. ZUDEM lege ich mit steigender Berufs- und Lebenserfahrung immer mehr Wert auf Authentizität. Ich bin so wie ich bin und entweder es passt oder es passt nicht. Eine unpassende Arbeitsstelle bringt zu viel Unglück (sich zu verstellen ist sehr anstrengend, man…	-66	1	0	3,83333333333333	2,9375	4,3	1,66666666666667	1	4	7	7	0	1
2225	26	2	Ich kann schlecht lügen und meistens kommen Lügen früher oder später raus. Dann kann sich das sehr schlecht auf mich auswirken. Ich bin der Meinung, dass es besser ist ehrlich zu sein und Fehler zuzugeben, als wenn man das nicht macht. Ich hätte als Chef nicht gerne einen Mitarbeiter der bereit ist zu lügen. Natürlich sollte man nicht alle Fehler aufzählen aber ein paar Fehler sind menschlich und…	-66	0	1	3,83333333333333	2,0625	3,5	2,33333333333333	1	3,66666666666667	3,5	7	1	1
2243	27	3	Weil Schwindeleien bzw. Lügen immer irgendwann rauskommen. Eine gute Vertrauensbasis in einem Beschäftigungsverhältnis wichtig ist.	-66	0	1	4,25	2,3125	3,3	2,33333333333333	1,33333333333333	2,66666666666667	1,5	7	1	1
2247	27	1	Weil ich gut und qualifiziert für die Stelle bin, so wie ich bin. Ehrlichkeit ist etwas sehr wichtiges und wenn man bereits so früh in einer Geschäftsbeziehung anfangen würde, Dinge zu verdrehen - wie soll dann erst die tatsächliche Zusammenarbeit werden?	-66	1	1	4,75	1,5625	3,8	1,33333333333333	2,66666666666667	2,66666666666667	6	7	1	1
2259	22	5	-66	Weil es für mich unvorteilhaft wäre, mich ehrlich darzustellen, während andere vermutlich ihre Stärken so hervorheben, dass sie perfekt für die Stelle zu sein scheinen, was meine eigenen Schwächen im Vergleich zu denen der Mitbewerber dann unverhältnismäßig negativ und ungewöhnlich wirken ließe. Und mal ehrlich - niemand würde in einem Bewerbungsgespräch für eine vielversprechende Stelle von sich…	0	0	4,41666666666667	4,125	2,4	4	3,33333333333333	2,66666666666667	1,5	4	1	1
2261	22	2	1. Die Arbeitgeber fragen in meinen alten Stellen nach, wie ich wirklich war 2. Ich möchte mich nicht in einem hohen Ausmaß verstellen. Falls ich den Job in dem Fall nämlich doch bekommen sollte, kann ich nicht um vollen Maße bieten, womit ich geprahlt habe. Dies könnte im schlimmsten Fall erhebliche Fehler mitbringen.	-66	1	1	4,33333333333333	2,25	3,6	1,33333333333333	1	2,66666666666667	7	7	1	1
2262	25	2	Weil es ja nicht nur auf das Gespräch ankommt. Was ich dort verspreche, muss ich später auch einhalten. Daher finde ich es am Besten, dem Arbeitgeber gegenüber möglichst ehrlich zu sein, wobei ich auch von ihm/ihr Ehrlichkeit erwarte. Immerhin müssen beide Seiten wissen, auf was sie sich einlassen.	-66	0	0	3,5	2,1875	3,5	2,33333333333333	1	3,66666666666667	2,5	2,5	1	1
2263	32	2	Ich finde Ehrlichkeit ist eine wichtige Voraussetzung. Meistens kommt später die Wahrheit raus und dann würde ich schlecht dar stehen.	-66	1	1	3,58333333333333	2,125	3,5	1,66666666666667	1,33333333333333	3	5,5	6	1	1
2277	27	2	Informationen werden überprüft und zu hohe Erwartungen können enttäuscht werden, was zu einer Beendigung in dfer Probezeit führen kann.	-66	1	1	3,75	2,3125	4	3	1	3	7	7	0	1
2283	22	2	Ein gutes Arbeitsverhältnis beruht auf beidseitigem Vertrauen und das stellt man mit Ehrlichkeit her.	-66	1	1	4,33333333333333	2,25	3,7	1,33333333333333	1,33333333333333	2,66666666666667	6	7	1	1
2305	25	1	Weil lügen unnötig ist.	-66	0	0	3,91666666666667	1	4,3	1	1,33333333333333	3,33333333333333	1	4	1	0
2306	23	3	Ich würd mich gar nicht darstellen...und mich woanders bewerben was sind denn das für Stasi methoden das man 3 referenzpersonen angeben muss und die auch noch befragt werden	-66	1	1	1	1	3,3	3,66666666666667	1,66666666666667	3,33333333333333	7	5,5	1	1
2308	27	2	Ich will, dass das Unternehmen für mich genau so gut passt, wie ich für ihn.	-66	0	0	3,41666666666667	2,8125	2,8	4	2,33333333333333	3,33333333333333	3,5	5	0	1
2313	38	2	Weil HRler und auch erfahrene Führungskräfte erkennen, ob ein Bewerber authentisch ist oder nicht. Für mich ist Vertrauen einer Führungskraft in meine Fähigkeiten und in meine Loyalität wichtig. Wenn ich schon beim Einstieg unglaubwürdig erscheine, ist es um so schwieriger, mit Leistung zu überzeugen.	-66	0	1	3,66666666666667	2	4,3	1,66666666666667	1	2,33333333333333	3	7	1	1
2320	35	2	Das ist sicher ein schmaler Grat und müsste im Detail betrachtet werden. Wenn ich zum Beispiel vorgebe, mich mit einer bestimmten Software aus zukennen, ich aber tatsächlich Null Kenntnisse habe, bringe ich mich damit sehr wahrscheinlich in Schwierigkeiten und setze mich damit auch unter Druck. Wenn es Notlügen sind, dann gefährdet es wohl kaum die Ausübung der Tätigkeit als solches. Grundlegend …	-66	0	1	3,8	2,3125	3,4	1	1,66666666666667	1	1,5	7	0	0
2338	56	3	Weil das im Arbeitsalltag ganz shnell herauskommt und man dann ziemlich blöd dasteht.	-66	1	1	3,41666666666667	2,625	2,8	1,33333333333333	1,33333333333333	3,33333333333333	7	7	0	1
2364	18	1	Ich bin sowohl der Meinung, dass ein fairer und ehrlicher Bewerbungsprozess und eine faire Chance für jeden Bewerber auf eine Stelle gegeben sein muss, als auch, dass eine falsche Einschätzung im Bewerbungsgespräch später zu Überforderung, Unterforderung oder auch zur irrigen Vergabe einer unpassenden Stelle führen kann. Ich bin der Ansicht, dass ein Bewerbungsverfahren für alle genügend Chancen …	-66	1	1	4,25	1,875	4,5	2,66666666666667	3	2,66666666666667	6	7	1	0
2365	23	2	Da mir das unangenehm wäre und ich später die geforderten Leistungen vielleicht nicht erfüllen könnte	-66	1	0	4,08333333333333	1,9375	4,4	1,33333333333333	1,66666666666667	2	7	1	1	1
2367	28	1	Ich habe kein sonderliches Interesse an Geld oder Karriere, ich folge nur meiner Neugierde. Weder Geld noch eine Arbeitsstelle irgendeiner Art sind daher reizvoll genug, um von meinen Idealen abzuweichen. Wenn ein anderer Bewerber besser für diese Stelle geeignet ist, sollte diese Person die Stelle beommen.	-66	1	0	3,25	1	3,4	2,66666666666667	1,66666666666667	1	7	1	1	0
2369	21	1	Weil das langfristige Konsequenzen haben könnte, beispielsweise könnten mir Aufgaben anvertraut werden denen ich nicht gewachsen bin. Zudem leidet die eigene Glaubwürdigkeit darunter, sollte der Arbeitgeber später erfahren, dass meine Angaben nicht de Wahrheit entsprachen.	-66	1	0	2,41666666666667	2,13333333333333	3,9	1,66666666666667	2	1	6,5	1,5	1	1
2370	18	4	-66	weil das alle anderen auch machen würden und ich sonst benachteiligt wäre.	1	1	3,58333333333333	3,1875	3,4	3,33333333333333	1	3,66666666666667	7	7	0	1
2371	19	1	Da ich die Meinung vertrete, dass Erfolge und Leistungen auf ehrliche Weise erworben werden sollten. Jemand, der offen mit seinen Schwächen und Misserfolgen umgeht, wirkt zudem vertrauensseliger und es bedarf auch für einer gewissen Kompetenz (bzw. Selbstreflektion) um zu den eigenen Schwächen zu stehen statt zu versuchen sie zu vertuschen.	-66	0	1	4	1,625	3,8	3	1	2,66666666666667	2	6,5	1	0
2372	22	2	Ehrlichkeit macht glaubwürdig, wenn mal alles besser darstellt als es wirklich ist/war, ist das auffällig und kommt unsympathisch und logischerweise unehrlich rüber	-66	1	0	3,33333333333333	3,25	2,88888888888889	2,33333333333333	1,66666666666667	3,66666666666667	5,5	1	1	0
2374	21	1	Weil ich keine falschen Erwartungen bei den Interviewern erwecken möchte. Denn wenn man diese im Job dann nicht erfüllen kann, ist niemand glücklich. Außerdem wird Ehrlichkeit glaube ich immer sehr hoch geschätzt, jeder hat natürlich auch negative Erfahrungen gemacht.	-66	0	1	4,66666666666667	2,25	4,2	1,66666666666667	1	3,66666666666667	2	6,5	1	0
2376	23	2	Weil ich das generell nicht tue und nicht für nötig halte. Ich finde es nicht richtig sich besser darzustellen - die Menschen die das tun sind am Ende oft eher eine Enttäuschung als eine Überraschung. Wenn man kompetent ist braucht man sich auch nicht besser darstellen. Zudem merken die Menschen spätestens wenn man im Betrieb ist, wie kompetent man ist oder auch nicht.	-66	0	1	3,83333333333333	2,625	3,6	3,33333333333333	1	2,66666666666667	1,5	7	1	1
2377	26	1	Mir ist Ehrlichkeit selbst sehr wichtig, ebenso ein offenes und vertrauensvolles Verhältnis zu meinen Kollegen und Vorgesetzten. Ich möchte nicht, dass dieses von meiner Angst gestört wird, dass meine Lügen herauskommen, oder dass es sogar durch Eintreten dieses Falles zerstört wird. Außerdem wollte ich auch nicht angelogen werden. Zudem bin ich vergesslich und würde mich vermutlich selbst verrat…	-66	1	0	3,33333333333333	1	3,9	1	1	2,33333333333333	6	5,5	1	1
2379	20	1	Weil meine wahren Eigenschaften und Kompetenzen während der Arbeitszeit hervorkommen würden und ich mich somit die ganze Zeit verstellen müsste.	-66	1	1	2,58333333333333	1,9375	3,9	1,66666666666667	1	1,66666666666667	6,5	6,5	1	1
2380	26	2	Zum einen aus moralischen Aspekten, zum anderen da ich das Unternehmen ja ausgesucht habe da es zu mir zu passen scheint. Wenn dem wirklich so ist, dann muss ich mich auch nicht verstellen um die Stelle zu bekommen. Zudem ist die Bewerbersituation so gut, dass ich auch wo anders eine Stelle bekommen sollte und keinen großen Druck habe.	-66	0	0	3,91666666666667	2,25	3,7	2,66666666666667	1	3,33333333333333	2	4	1	1
2381	35	1	Ich müsste mich verstellen und es kostet sehr viel Kraft eine Fassade aufrechtzuerhalten. Außerdem würde es früher oder später sowieso rauskommen, dass ich mit der Darstellung meiner Fähigkeit übertrieben habe, also ist es besser von Anfang an so ehrlich wie möglich zu sein.	-66	1	0	3,5	2	3,88888888888889	1	1	1,66666666666667	6,5	1	1	1
2382	22	5	-66	Weil die eventuell aufgetretenen Probleme und Nachteile bei der Stelle ja nicht unbedingt bei der neuen Stelle genauso sein müssen. Es ist ein neuer Start und dabei sollte man immer vom eigenen bestmöglichen Potenzial ausgehen. Außerdem denke ich, gehen Interviewer davon aus, dass man versucht Nachteile in gewissem Maß schönzureden. Das heißt, wenn man zu ehrlich antwortet läuft man in Gefahr neg…	0	0	3,5	2,75	3	2,33333333333333	1	4	3	4	1	1
2385	21	3	Da es 1. beim Befragen meiner Referenzpersonen auffliegen würde und ich dadurch unglaubhaft erscheinen würde und ich 2. evtl. eine Stelle bekommen würde bzw. mit Leuten zusammen arbeiten würde, die nicht meiner Qualifikation/ meinen Werten entspricht und ich somit nicht die gewünschte Leistung erbringen könnte und mich wohl auch selbst unwohl fühlen würde.	-66	1	1	4,58333333333333	3	2,8	3,66666666666667	2,33333333333333	4	7	7	1	1
2386	19	2	Weil der potentielle Arbeitgeber eh nach kürzester Zeit sehen würde wie ich wirklich bin. Es ist nur Fair, wenn man seine Karten offen auf den Tisch legt. Außerdem zeigt es Reife.	-66	0	0	3,41666666666667	1,4375	3,8	3	1	3	4	6	1	1
2387	27	2	gerade, wenn meine Angaben überprüft werden, könnten mir Nachteile daraus entstehen	-66	0	1	3,75	2,1875	3,4	2	1,66666666666667	2,33333333333333	2	7	1	1
2389	21	4	-66	Konkurrenzkampf; Schlechte Arbeitsplatzsituation in der Branche; dadurch bessere Aussichten auf den lukrativen Job	1	0	4,16666666666667	3,0625	3	3	1,33333333333333	3	1	4	1	0
2391	23	2	Da früher oder später alles rauskommt, sei es durch zwischenmenschliches Auftreten oder durch Leistungsbeobachtung. Hinzu glaube ich an den letztendlichen Sieg der Ehrlichkeit und Wahrheit. Ein paar kleine Beschönigungen bzw. Auslassungen von Informationen zu Beginn eines Kennenlernens sind menschlich, jedoch wahre Lügen sollten nicht stattfinden. Wenn der Arbeitsplatz zu mir passt und von Dauer …	-66	1	1	3,66666666666667	2,5625	3,5	3	1	2,66666666666667	6	6	1	1
2393	21	2	Lügen haben kurze Beine	-66	1	1	4	3,125	2,7	1,33333333333333	1,66666666666667	3,33333333333333	6,5	6	1	1
2398	37	2	warum sollte ich?	-66	0	1	4	1,8125	5	1	1	1	1	6	1	1
2399	22	2	Weil es mir wichtig ist authentisch aufzutreten und ich der Meinung bin, dass man durch verzerrte Selbstdarstellung möglicherweise einen Job bekommt, für den man nicht qualifiziert ist und der nicht zu einem passt. Des Weiteren wird Unehrlichkeit in dem vorliegenden Bewerbungsverfahren sanktioniert.	-66	1	1	3,75	2	3,9	2	2	2	7	6,5	1	0
2401	19	3	Weil dies sonst später auffliegen könnte und Konsequenzen nach sich ziehen könnte.	-66	1	0	4,33333333333333	2	4,33333333333333	3,66666666666667	2	5	7	4,5	1	1
2402	21	4	-66	damit ich bessere Chancen auf den Job habe	1	1	4,08333333333333	3,5625	2,4	2,66666666666667	2,66666666666667	4	7	7	1	1
2411	20	3	Wenn ich den Job schlussendlich wirklich bekomme, wird der Chef sowieso sehr bald merken, wie geeignet ich bin. Daher bringt es nicht viel, sich erheblich besser darzustellen.	-66	0	0	3,33333333333333	2,5625	3,6	1,66666666666667	1	4	2	5,5	1	1
2437	25	2	Zum einen muss vieles, was man im Interview sagt, durch die Referenzpersonen bestätigt werden. Sich ganze Geschichten auszudenken erscheint mir viel zu riskant. Die Wahrscheinlichkeit, so etwas zu bemerken, ist bei qualifizierten Personalern größer als oftmals gedacht. Außerdem nützt es mir auf lange Sicht nichts, mit Qualifikationen zu prahlen, die ich nicht besitze. Spätestens dann, wenn bei de…	-66	1	1	4,5	2,0625	3,2	2,33333333333333	1,66666666666667	4,66666666666667	7	7	0	0
2447	21	3	Ich hätte Angst, dass ich dann die Qualifikationen für die Stelle nicht wirklich erfülle, und dann gekündigt werde.	-66	1	0	4,25	2,375	3,33333333333333	3,33333333333333	1,66666666666667	1	5,5	1	1	1
2451	20	3	Falls der Interviewer im Nachhinein herausfindet, dass ich gelogen haben, ist das Vertrauen weg. Wenn ich aber von Anfang ehrlich und aufrichtig meine Fehler der Vergangenheit zugebe, dann wirke ich vertrauenswürdiger. Da jeder eine zweite Chance verdient hat, wenn er ehrlich ist, würde ich darauf hoffen, dass ich trotz meiner vergangenen Fehler eingestellt werde. Zudem hätte ich ein schlechtes G…	-66	0	1	4,09090909090909	2,875	2,7	4	1,66666666666667	4,33333333333333	3	7	1	1
2452	20	1	Um Fairness zu erreichen und es einem im Nachhinein vermutlich ohnehin auf die Füße fallen würde. Im späteren Arbeitsleben (sofern mir die Stelle angeboten würde) würden sich einige sonst mögliche Unwahrheiten oder Übertreibungen gewiss zeigen und wie unangenehm ist es dann, dem Chef/der Chefin in die Augen zu sehen? Zudem würde ich insbesondere ein schlechtes Gewissen der anderen Bewerber*innen …	-66	1	0	3,75	1,375	4,8	1	1	1,66666666666667	6	7	1	1
2455	18	2	Das Angebot für Arbeitsplätze in meiner Branche scheint genau passend, wenn nicht sogar größer als die Nachfrage nach solchen zu sein. Somit muss ich mich nicht zwingend besser darstellen als eine mögliche Konkurrenz. Zudem sollte man immer ehrlich bleiben, da Lügen früher oder später aufgedeckt werden, insbesondere wenn ich über Fähigkeiten lüge, die ich nicht besitze und damit auch nicht beweis…	-66	0	0	3,91666666666667	2,4375	3,7	3	1,66666666666667	2,33333333333333	2	5,5	1	1
2456	50	2	Spätestens wenn ich die Stelle bekommen habe wird sich herausstellen, ob ich wirklich zu Stelle und Unternehmen passe. Wenn sich dabei ergibt, dass ich mich bewusst nicht wahrheitsgemäß dargestellt habe, muss mich mit einer Arbeitsumgebung herumschlagen, zu der ich nicht passe, bin die Stelle eventuell sehr schnell wieder los (mit einer fragwürdigen Volte im Lebenslauf), und habe außerdem meinen …	-66	0	1	4,41666666666667	1,375	4,3	1,66666666666667	1,66666666666667	2,33333333333333	2	7	0	1
2460	60	2	Ich müsste mir alles merken, was ich in dieser Situation erzähle um später eine Antwort zu haben, wenn ich die Erwartungen nicht erfülle, die ich selbst geweckt habe.	-66	1	1	2,83333333333333	1,875	3,7	2,33333333333333	3	1,66666666666667	7	6,5	0	1
2461	20	2	Ehrlichkeit währt am längsten. Wenn ich mit vorgetäuschten Qualifikationen die Stelle erhalte, wird sich innerhalb kurzer Zeit zeigen, dass ich nicht ehrlich war und mich besser dargestellt habe als ich wirklich bin. Dies könnte eine Kündigung zur Folge haben.	-66	1	1	3	2,375	3,8	2	1	3,33333333333333	6,5	7	1	1
2462	20	1	Weil man mir das nicht abnehmen würde, da ich nicht überzeugend falsche Tatsachen darstellen kann Da ich ein gewissenhafter Mensch bin und kein übertriebenes Selbstbewusstsein habe und meine Fähigkeiten eher geringer als sie evtl. tatsächlich sind einschätze	-66	0	1	3,58333333333333	1,1875	4,8	1	1,66666666666667	1,66666666666667	2	7	1	1
2463	31	1	Übertreibungen oder sogar falsche Sachverhalte würden höchstens helfen, sich in einem Bewerbungsprozess besser zu stellen, spätestens nach Antritt der Arbeitsstelle würden meine unehrlichen Aussagen allerdings auf mich zurückfallen, wenn sich zeigt, dass ich die versprochenen Fähigkeiten nicht besitze. Die meisten Personaler besitzen außerdem eine gute Menschenkenntnis, um solche falschen Aussage…	-66	1	0	3,75	1,8125	3,3	3	3,33333333333333	2,66666666666667	5,5	5,5	1	0
2465	31	1	Arbeit von Kollegen als eigene Erfahrung verkaufen	-66	1	1	3,91666666666667	1,5	4	1,33333333333333	3	2	6	4	1	0
2466	21	2	Würde ich mich besser darstellen als ich wirklich bin, würde ich womöglich die Stelle bekommen, hätte dann jedoch bedenken, dass im Laufe meiner Tätigkeit Schwierigkeiten auftreten könnten, denen ich nicht gewachsen wäre.	-66	1	0	3,91666666666667	2,5625	3,4	1,66666666666667	1	2	6,5	6,5	1	1
2467	23	2	So wurde ich erzogen. Es würde von einem schlechten Charakter zeugen.	-66	0	1	2,91666666666667	2	3,6	2	2,33333333333333	4	2	7	1	0
2470	20	1	Weil sich mein eventuell zukünftiger Arbeitgeber sicher bei meinen alten Arbeitgebern über meine Leistungen informieren wird und falls ich übertrieben habe, den Job nicht bekomme und mich bei diesem Unternehmen auch nie wieder bewerben könnte.	-66	0	1	3,58333333333333	1,6875	4	1	1	1,33333333333333	2	6	1	1
2471	18	5	-66	Weil die Interviewer wahrscheinlich ständig versuchen, Negatives über mich rauszufinden und dies auch werden, wenn ich mich besser darstelle.	1	0	4,08333333333333	2,875	3,9	2,66666666666667	2	2,66666666666667	6,5	6	1	1
2472	20	4	-66	um den Job zu erhalten; weil das fast jeder macht	0	0	3,08333333333333	2,125	4,44444444444444	1,66666666666667	1	3	1	3	1	1
2473	19	3	Wenn ich den Job bekommen würde und dann von mir erwartete Aufgaben nicht erfüllen kann etc., obwohl ich angegeben habe, die dafür benötigten Kompetenzen zu haben, würde das ein schlechteres Licht auf mich werfen, als wenn ich gleich die Wahrheit sagen würde. Der Job muss zu einem und seinen Fähigkeiten passen.	-66	1	0	4,08333333333333	2,375	2,9	2	1	4	7	4	1	1
2474	27	2	Weil ich nicht besser bin, als ich bin.	-66	0	1	3	1,5	3,4	1,66666666666667	1,33333333333333	3,33333333333333	2	7	1	0
2475	29	2	Ehrlichkeit währt am längsten und auch mit meiner geringen Berufserfahrung habe ich schon genug erlebt um Stunden zu füllen.	-66	0	0	3,83333333333333	1,6875	2,6	1	2,66666666666667	3	1	4	0	0
2479	19	2	Um festzustellen, ob ich zu dem Unternehmen und dem Team, mit dem ich arbeiten werde, passe, muss das Unternehmen wissen, was für ein Mensch ich bin. Außerdem habe ich ein starkes schlechtes Gewissen, welches Lügen für mich fast unmöglich macht.	-66	1	0	3,41666666666667	1,93333333333333	4,3	1	1	3	5,5	1	1	1
2481	33	2	...	-66	0	1	3,16666666666667	1,875	4,1	1,66666666666667	1	3,33333333333333	3,5	7	0	1
2484	22	1	Weil der Arbeitgeber es relativ schnell merken würde, wenn ich einmal eingestellt bin.	-66	0	0	3,25	2,375	4	1,66666666666667	1	2,33333333333333	3,5	4,5	1	1
2487	19	2	Wenn ich die Stelle nur durch falsche Darstellung meiner Fähigkeiten bekommen würde bin ich in Wirklichkeit wohl nicht für die Stelle geeignet	-66	1	1	3,5	2,1875	3,8	2	1	3	6	5,5	1	1
2492	20	2	da es sowieso, falls man die Stelle bekommt, im Beruf früher oder später, aufgedeckt werden wird	-66	1	1	4,16666666666667	2,25	3,4	1,33333333333333	1	2,66666666666667	6,5	6	1	1
2493	20	4	-66	Weil man alles geben muss, um eine beliebte Stelle zu erhalten. Man möchte sich bestmöglich verkaufen. Auch andere Bewerber stellen sich vermutlich besser dar, als sie wirklich sind. Da muss man mithalten können.	1	1	4,58333333333333	3,375	3,3	1,33333333333333	1,33333333333333	3,33333333333333	7	7	1	1
2495	20	3	Es würde am Ende vermutlich sowieso herauskommen.	-66	1	1	3,91666666666667	2,3125	3,3	2,66666666666667	1,66666666666667	4	6,5	7	1	1
2500	21	5	-66	Aufgrund der hohen Bewerberanzahl und meiner momentanen Arbeitslosigkeit	1	0	2,91666666666667	3	3,7	2,33333333333333	2,33333333333333	1,66666666666667	5,5	1,5	1	1
2502	22	2	langfristig gesehen hat das keinen Wert, da es sowieso irgendwann herauskommen wir und ich mir damit nur Probleme mache. Unehrlichkeit ist keine Basis für ein gutes Arbeitsverhältnis. Ich möchte aufgrund meiner tatsächlichen Fähigkeiten und Leistungen eingestellt werden und nicht, weil ich mich besser darstelle oder Kompetenzen dazu dichte.	-66	0	0	3,91666666666667	1,6875	4,1	1	2,33333333333333	2,33333333333333	1	4,5	1	1
2503	19	3	Ehrlichkeit sollte die Grundorientierung sein	-66	1	0	5	2	4,5	1	1	1,66666666666667	7	1	1	0
2510	22	1	Falls ich diese Stelle bekommen würde, würden meine Lügen früher oder später raus kommen. Somit bringt es keine Vorteil sich besser darzustellen	-66	0	0	5	1,9375	3,5	1,66666666666667	2,66666666666667	4	3	6	1	1
2511	31	2	Weil es später raus kommt	-66	0	0	3,58333333333333	2,6875	3,6	1,33333333333333	1,66666666666667	1,66666666666667	2	2,5	0	1
2519	21	2	Ich bin qualifiziert genug für die Stelle und würde mein bestes geben diese zu erhalten. Dazu muss ich mich nicht verstellen.	-66	1	1	3,58333333333333	1,3125	3,8	1,33333333333333	2,66666666666667	2	2	2,5	1	0
2526	36	3	Ich bin gut. Das sollte rüberkommen, aber sich besser darzustellen als man ist könnte nach hinten losgehen. Und wenn ich ehrlich bleibe, komme ich auch authentisch und offen rüber; wenn ich übertreibe nicht.	-66	0	0	3	2,5625	3,6	1	1	2,66666666666667	2	4	1	1
2528	25	4	-66	Um gegenüber der Konkurrenz möglichst gut dazustehen - ich denke jeder stellt sich besser dar, so dass ich, würde ich bei der Wahrheit bleiben, schlechter aussehen würde.	0	1	4,08333333333333	2,6875	3,5	3	1,66666666666667	2,33333333333333	1,5	7	1	1
2533	19	2	weil ich das allgemein nicht mache	-66	1	1	4,25	2,46666666666667	3,3	1,66666666666667	1,33333333333333	2	6,5	7	1	1
2534	22	3	weil es später sowieso heraus kommt. unnatürlich rüber kommt .	-66	0	0	4,33333333333333	2,8125	4,2	1,33333333333333	1,66666666666667	3,33333333333333	3	6,5	1	1
2538	24	3	Da das Arbeitsverhältnis somit auf Lügen/Unwahrheiten aufgebaut werden würde, was im späteren Arbeitsalltag zu Problemem führen könnte.	-66	1	1	3,5	2,625	4,3	2	2	2,33333333333333	6,5	6	1	0
2541	18	4	-66	Mir ist es anscheinend sehr wichtig, diesen Job zu bekommen, vor Allem, da ich längere Zeit arbeitslos war. Ich möchte, dass ich dem Interviewer als durchaus qualifiziert und sympathisch vorkomme, sodass ich den Arbeitsplatz bekomme.	0	1	3,41666666666667	2,9375	3,7	3	1	4	2	7	1	1
2546	23	2	Es widerspricht meiner Moral und meinem Gerechtigkeitsempfinden. Außerdem würden falsche Darstellungen in Bezug auf Qualifikation und Kenntnisse sich früher oder später in der Praxis aufdecken.	-66	0	1	3,66666666666667	2,4375	2,8	1	1,66666666666667	5	1	7	1
2547	19	2	Ich denke im Falle einer Zusage werden erlogene Ansichten und Meinungen, sowie nicht vorhandene aber erwähnte Qualifikationen aufgedeckt werden und das kann eine Kündung zur Folge haben, sowie die mögliche mündlich verbreitete Wahrheit über meine fälschliche Darstellung, was meine späteren Jobchancen stark beeinträchtigen kann.	-66	0	1	2,83333333333333	2,6875	3,1	3	4	3,66666666666667	2,5	6,5	1	1
2548	19	1	- eventuelles Auffliegen -> Platz nicht bekommen - Ehrlichkeit ist wichtig - früher oder später kommt das wahre Ich ohnehin zum Vorschein	-66	1	1	4,58333333333333	2,5625	4,3	1,66666666666667	1	1,33333333333333	7	7	1	1
2551	27	2	Ehrlichkeit währt am längsten Fehler zuzugeben ist auch ein Zeichen von Stärke Unwahrheiten kommen meistens eh ans Licht Leichtes Übertreiben finde ich aber O.K.	-66	1	1	4,25	2,875	3,7	2	1,66666666666667	3,33333333333333	6,5	6,5	1	1
2553	21	2	Weil man die Erwartungen, die man dadurch, dass man sich besser darstellt, bei seinem Chef erweckt, nicht lange im Arbeitsalltag aufrechterhalten kann und somit die Übertreibung sehr schnell auffallen würde, was dann negative Konsequenzen nach sich ziehen könnte.	-66	0	0	3,75	2,3125	3,7	2,66666666666667	1	3,66666666666667	2	4,5	1	1
2554	24	5	-66	Damit ich die Stelle sicher bekomme und mich von Mitbewerbern hervorheben kann.	0	1	4	3,125	3,5	3	2,66666666666667	3	2,5	6,5	1	1
2556	18	3	Weil Ich dann zwar möglicherweise den Job eher bekomme aber falls dies eintritt ich dort dann Aufgaben machen müsste die Ich gar nicht bewältigen kann weil ich bei meinen Fähigkeiten übertrieben habe.	-66	1	0	3,66666666666667	2,8125	2,9	4	1	3,66666666666667	7	6	1	1
2557	20	2	-der Arbeitgeber würde es im Laufe der Zeit herausfinden, wie man wirklich ist bzw. arbeitet	-66	0	0	2,91666666666667	1,625	4	1	1,33333333333333	1,5	1,5	5	1	1
2559	23	2	Weil mir Authentizität wichtig ist und ich nicht mehr Schein als Sein vorgaukeln will.	-66	1	0	3,75	2,9375	3,2	3	2,66666666666667	3,66666666666667	6,5	1	1	1
2560	20	2	Ich möchte ein reines Gewissen haben. Außerdem bin ich ein ehrlicher Mensch und gebe mich so, wie ich bin. Es fällt mir schwer, zu lügen, selbst bei einfachen Sachverhalten.	-66	0	1	4,33333333333333	1,8125	4,2	1	1	2,33333333333333	1,5	7	1	1
2561	21	2	Weil ich es für kontraproduktiv halte. Es könnte später auffliegen und es wirkt oft arrogant und abgehoben. Ich möchte lieber für jemanden arbeiten, der Ehrlichkeit über Leistungen stellt.	-66	0	0	3,83333333333333	2,5625	4,5	1,33333333333333	1	1	3,5	5	1	1
2564	21	3	Weil am Ende wird das Unternehmen ja sowieso herausfinden, wie gut ich arbeite usw. Außerdem würde ich es nicht für nötig halten, dies zu tun, wenn ich eigentlich der Ansicht bin, qualifiziert für den Job zu sein.	-66	1	0	4,25	2	3,4	2	1	4	7	2,5	1	1
2566	23	4	-66	Die Stelle ist in jeder Hinsicht attraktiv und es gilt eine Person bezüglich Qualifizierung und Passung auf die ausgeschriebene Stelle zu übertreffen.	0	1	4	2,8125	3,1	2,66666666666667	3,33333333333333	2,33333333333333	2	6	1	0
2568	20	2	Weil ich nicht lügen will. Die Wahrheit siegt immer.	-66	0	1	4,08333333333333	2,1875	3,4	1	1	2,33333333333333	1	3,5	1	1
2577	19	3	Weil es mit der Zeit sowieso aufkommt wie ich wirklich bin und man seine Persönlichkeit nicht verstellen kann. Ich würde mich nicht als jemand anders vorgeben, aber versuchen, die positiven Aspekte hervorzuheben.	-66	0	0	4	3,125	4	2,66666666666667	1	2,33333333333333	2,5	5	1	1
2578	19	4	-66	Da ich nicht weiß wie sich meine Mitbewerber darstellen und ich immerhin einen ausstechen muss.	0	0	3,08333333333333	3,0625	3,4	2	1,33333333333333	4	1,5	3	1	1
2579	19	2	Ich hätte zu große Angst davor, mich besser darzustellen und im Umkehrschluss dafür auch mehr Verantwortung erteilt zu bekommen, mit der ich eventuell überfordert, oder auf welche ich nicht vorbereitet wäre. Ich würde ungerne Kompetenzen vortäuschen, welche dann allerdings von mir erwartet werden würden.	-66	1	0	3,58333333333333	1,75	3,8	1,66666666666667	1,33333333333333	2,33333333333333	6,5	6	1	1
2608	24	3	Weil die Angaben bei Referenzpersonen geprüft werden	-66	0	1	4,16666666666667	2,3125	3	2	1	2,66666666666667	1	5,5	1	1
2639	32	2	Ich bin ein sehr offener Mensch und wenn ich das versuchen würde, müsste ich mich verstellen, was mir nicht zu liegen scheint. Dann lieber mit Authentizität überzeugen.	-66	1	1	3,75	2,3125	3,4	4	2,66666666666667	4	5,5	6	1	1
2640	28	3	Da das Interview durch die Telefonate mit den Referenzpersonen geprüft wird und ich somit negative Konsequenzen fürchten muss.	-66	0	1	3,41666666666667	2,125	3,2	3,66666666666667	1,66666666666667	5	2	7	1	1
2641	20	1	Ehrlichkeit ist das A und O, der Arbeitgeber soll von Anfang an wissen, mit wem er es zu tun bekommt und nicht getäuscht werden. Mit Lügen steht man sich im Arbeitsalltag nur selbst im Weg	-66	1	1	3,91666666666667	1,6875	4,2	2,66666666666667	1,33333333333333	4,33333333333333	7	7	1	1
2642	19	3	Da spätestens im späteren Arbeitsfeld mein wahres Ich zum Vorschein kommen wird und ich ein ehrliches Leben führen möchte. Wenn ein Arbeitgeber mich mit MEINEN Qualifikationen akzeptiert, fühle ich mich auch wohler als wenn ich jemanden Vorspielen muss, wer ich nicht in Wirklichkeit bin.	-66	1	0	3,41666666666667	2,6875	3,4	2	1	2,66666666666667	7	7	1	1
2643	29	2	Es besteht so gut wie kein Wettbewerb um die Stelle. Ich habe genügend Vertrauen in meine tatsächliche Qualifikation, sodass es nicht notwendig ist zu übertreiben. Ich möchte bei der Arbeit ich selbst sein können und mich nicht weiterhin verstellen müssen. Früher oder später werden Unehrlichkeiten auffallen und das kann negative Konsequenzen haben.	-66	0	0	3,16666666666667	1,4375	4,4	1,66666666666667	3	1	1	5,5	0	0
2644	59	2	1. Ich würde möglicherweise unglaubwürdig erscheinen 2. Im Fall der Einstellung müsste ich möglicherweise etwas einlösen, was ich nicht einlösen kann.	-66	1	1	4	2,5	4,1	1,33333333333333	1,33333333333333	2,66666666666667	7	7	0	0
2648	46	2	Ich möchte als die Person eingestellt werden, die ich bin.	-66	0	1	3,91666666666667	2,5625	3,9	1,33333333333333	1,33333333333333	2	1	7	0	0
2650	28	2	Da zum einen der Interviewer alles nachprüft; weiterhin ist der konkurenzkampf nicht so groß als das meine Fähigkeiten nicht ausreichen würden.	-66	0	0	4,08333333333333	2,125	3,4	2,33333333333333	1	2	2,5	7	1	0
2655	31	1	Weil ich eine ehrliche Persönlichkeit bin und überhaupt nicht lügen kann. Ich bin mit Eigenlob eher zurückhaltend und Stufe mich selbst immer schlechter ein, als ich in Wirklichkeit bin.	-66	1	1	3,83333333333333	1,5625	4,44444444444444	1	1	3,66666666666667	6	7	1	1
2662	20	2	Weil ich sicherstellen will , dass ich wirklich zu dem Unternehmen passe , und Lügen immer auffliegen, spätestens , wenn ich mich in der neuen Stelle beweisen muss.	-66	0	1	2,75	2,3125	3,11111111111111	3,33333333333333	1	3,33333333333333	2	7	1	1
2663	22	2	Um authentisch zu sein. Ich finde man kann ein wenig flunkern, was die genauen Tätigkeiten angehen oder Erfahrungen, aber im allgemeinen sollte man doch ehrlich sein, um in Falle einer Einstellung keine peinliche Situationen zu haben.	-66	1	0	4,16666666666667	3,125	3	1,33333333333333	1,33333333333333	3,66666666666667	6	3,5	0	1
2664	28	1	Die Personaler würde dies bei der anschließenden Kontrolle der Referenzpersonen bzw. spätenstene nach Anstellung, falls diese dennoch erfolgen würde, herausfinden. Außerdem möchte ich keine Stelle antreten, die mich überfordert. Da jedoch die Beschreibung der Stelle anscheindend perfekt auf meine Fähigkeiten und Qualifikationen passen und es keinen großen Wettbewerb um die Stelle gibt, wird man m…	-66	0	1	4,83333333333333	2,25	3,7	1,33333333333333	1	3,33333333333333	2	6,5	1	1
2666	44	1	Weil das spätestens in der Probezeit auffällt.	-66	0	1	3,83333333333333	1,1875	4,4	1	1	1	1	4	0	1
2668	31	4	-66	Weil Personaler erfahrungsgemäß auf Erfolge mehr wert legen und Schwächen suchen. Zudem werden die anderen Bewerber auch Marketing machen. Ich persönlich kann vor Antritt der Stelle/in der ersten Zeit im Job relevante Fähigkeiten trainieren. Firmen wollen aber im Gespräch, dass diese Fähigkeiten/Tools schon sehr gut beherrscht werden.	1	0	3,41666666666667	2,875	2,9	3,66666666666667	2	3,66666666666667	3	4	0	0
2670	20	1	Weil ich Ehrlichkeit sehr schätze und mich eher weniger gern ins Rampenlicht stelle.	-66	1	0	3,5	2	3,9	2,33333333333333	1	3	6,5	1	1	1
2671	38	4	-66	Da der Job sehr attraktiv zu sein scheint, möchte ich meine Erfolgschancen genommen zu werden etwas erhöhen.	0	0	3,25	2,5625	4,6	3,66666666666667	1	1,66666666666667	4	4	0	1
2673	21	2	Aufgrund der Konsequenzen, die es für mein weiteres berufliches Leben haben kann. Zudem ist es nicht leicht mit Lügen zu leben.	-66	0	1	4,75	2,875	3,4	2,33333333333333	1,33333333333333	3,33333333333333	4	7	1	1
2674	28	3	weil es nicht nur um die Passung zwischen dem Unternehmen und mir geht, sondern auch zwischen MIR und dem Unternehmen.	-66	0	0	3,41666666666667	2,4375	3,9	2,66666666666667	2,33333333333333	1,5	2,5	6	1	1
2681	56	2	es wuerde sehr wahrscheinlich zu einer Fehleinschaetzung des Arbeitgebers kommen. Zukuenftige Konflikte waeren vorprogrammiert, aber vermeidbar. Ich wuerde dies auch vom Arbeitgeber erwarten.	-66	1	1	4,41666666666667	1,875	3,8	2	1,66666666666667	1	4	7	1	0
2683	20	3	Wenn der Interwier merkt, dass man versucht sich besser darzustellen, als man wirklich ist, kommt das schlechter rüber, als wenn man sich naürlich, ehrlich und kompetent verhält.	-66	1	0	3,91666666666667	2,5625	3	3,33333333333333	1	3	5	3	0	1
2685	23	3	Ehrlichkeit, Moral, früher oder später kommt Wahrheit zum Vorschein	-66	1	1	4	3,25	3,5	2,66666666666667	1	3,33333333333333	7	7	1	0
2686	27	2	Da die meisten Personalverantwortlichen auf der Suche nach einem Arbeitnehmer mit Erfahrung sind, der gleichzeitig in das Unternehmen und das soziale Gefüge des Teams passt. Bei Übertreibung und Lügen besteht daher die große Gefahr, dass dies im Nachhinein schlecht auf mich zurückfällt. Ergänzend geht es mir dabei darum, den Umgang des Unternehmens mit Fehlern und Erfolgen zu erkennen. Da die Ste…	-66	1	0	3,58333333333333	2,625	3,7	2,33333333333333	1,33333333333333	4	6,5	4,5	0	0
2689	33	1	Ehrlich währt am längsten...	-66	0	0	3,91666666666667	1,375	3,4	2	2	3	1	7	0	1
2692	22	1	Weil mein gesunder Menschenverstand sagt, dass wenn ich mich da besser darstelle und ich es nicht bin, ist die Enttäuschung zu groß. Aber wenn ich ehrlich bin und nicht übertreibe jedoch eine löbliche Arbeit darstelle dann ist die Überraschung größer. Ich mag es ehrlich gesagt auch nicht mich selber zu loben. Das ist ein Grund mehr.	-66	1	1	3,5	1,625	4,5	1	1	1	7	5,5	0	0
2694	32	2	Ehrlichkeit währt am längsten. Im Nachhinein kommt es immer raus, wenn man etwas vortäuscht. Meine Qualifikationen und Erfahrungen sollten auf die Stelle passen. Und ein guter Interviewer erkennt, ob er den richtigen Kandidaten für die Stelle vor sich hat. Es zählt eigentlich sowieso eher Kompetenzen wie Entscheidungsfähigkeit, Bereitschaft zum lebenslangen Lernen, Teamfähigkeit, ... bei geschick…	-66	1	1	3,75	1,75	4	1	1,66666666666667	2,66666666666667	6	7	1	1
2697	20	3	Da früher oder später die Wahrheit sowieso ans Licht kommt.	-66	1	1	4,33333333333333	2,0625	3,8	4	1	3,33333333333333	5,5	4	1	1
2698	20	1	Weil dem Arbeitgeber, wenn er mich einstellen würde, früher oder später auffallen würde, dass ich nicht über die im Vorstellungsgespräch erwähnten Kompetenzen verfüge.	-66	0	0	3,75	1,375	4,2	1	1	1,33333333333333	1,5	5	1	1
2699	21	3	weil es möglicherweise vorkommen kann, dass man im späteren Verlauf noch einmal auf das ein oder andere Thema zu sprechen kommt und man dann vielleicht mit den Lügen durcheinander kommt und nicht mehr weiß was man dort gesagt hat	-66	0	0	3,58333333333333	3,25	3,6	3,66666666666667	3	2,66666666666667	2,5	4	1	1
2704	25	1	Weil wenn ich den Job bekomme das falsche Bild von mir weiter aufrecht erhalten müsste,was auf die Dauer nicht funktionieren würde und zum Anderen mein Arbeitgeber mich wegen meiner Person einstellen soll.	-66	1	1	3,16666666666667	1,9375	4,7	1,66666666666667	2	1,33333333333333	7	7	1	1
2727	27	3	Etwas unter Umständen schon, nur würde ich keine Dinge erfinden. Authenzität und Ehrlichkeit währen am längsten. Und wenn der Interviewer so dumm und verblendet ist es nicht zu merken, dass ich unehrlich bin , würde ich diese Stelle garnicht wollen.	-66	0	1	3,58333333333333	3	3	2,33333333333333	1	3	1,5	6,5	1	0
2731	20	3	Ehrlichkeit währt am Längsten. Die Interviewer bemerken meine Ehrlichkeit und so bekomme ich Pluspunkte und Sympathien.	-66	0	0	3,5	1,9375	3,5	1,33333333333333	1	3,33333333333333	1	2,5	1	1
2733	35	1	Weil lügen kurze beine haben. Ich will dass mein ag gegenüber mir ehrlich ist. Deshalb bin ich als positives beispiel erst recht ehrlich	-66	0	1	2,91666666666667	1,5	5	1	1,66666666666667	1	4	7	0	0
2735	18	2	Aus Ehrlichkeit und weil auffliegen könnte, dass ich lüge. Damit hätte ich keine Chancen mehr auf den Beruf. Ich hoffe dass der Interviewer Ehrlichkeit schätzt	-66	1	1	3,83333333333333	2,4375	3,8	2,33333333333333	1,66666666666667	3	6	7	1	1
2736	32	1	Weil viele kleine Lügen sich später bemerkbar machen können.	-66	0	0	4	2,6875	3,5	1	1	3,66666666666667	1	5	0	1
2737	20	2	Spätestens nach der Einstellung würden meine wahren Qualifikationen zum Vorschein kommen und die nun hohen Erwartungen könnten mir hinterher nur schaden.	-66	0	1	3,5	2,25	3,5	3,33333333333333	1	3,66666666666667	3	7	1	1
2744	29	2	Weil die Gefahr besteht, dass Unwahrheiten aus dem Bewebungsgespräch im Berufsalltag aufegdeckt werden und damit eine Kündigung in der Probezeit möglich wird.	-66	0	0	4	1,875	3,6	2,66666666666667	1	4	1	1,5	1	1
2745	29	2	Angst vor Entdeckung	-66	1	0	3,91666666666667	2,75	3,6	1,33333333333333	1	1,66666666666667	7	7	1	1
2750	20	2	Angst, dass ich Erwartungen dann nicht erfüllen kann Überzeugung, dass ich so wie ich bin genügen sollte. Falls es nicht genügt, dann sollte ich Tätigkeit nicht ausführen.	-66	0	1	3,75	2,6875	3,3	3	1,33333333333333	2,66666666666667	1	7	1	1
2754	25	3	Ehrlichkeit ist wichtiger als ein perfektes Image. Die Betonung von Lernbereitschaft und das Lernen aus Fehlern wäre mir im Bewerbungsgespärch wichtiger als ein nicht vorhandenes Können vorzutäuschen oder der Meinung des Interviewers zu 100% zu ensprechen. Dass sich das eingene Verhalten an das Verhalten des Interviewers angleicht lässt sich vermutlicht nicht ganz verhindern.	-66	0	1	4,66666666666667	3	3,5	3,66666666666667	3,33333333333333	1,66666666666667	2	7	1	1
2755	31	5	-66	Unternehmen haben meist unrealistische Erwartungen an Bewerber, bzw. überschätzen die Ansprüche eines angeboteten Jobs; durch leichte Übertreibung schaffe ich hier einen Ausgleich, da ich von meiner grundsätzlichen Eignung für die angebotene Stelle überzeugt bin.	0	0	3,25	2,5625	3,11111111111111	4	1,66666666666667	3,66666666666667	2,5	5,5	0	0
2756	28	1	weil das nicht meinem Selbstbild entspricht und ich sehr viel Wert auf Ehrlichkeit lege	-66	0	0	4,33333333333333	1,625	4,2	2	2,66666666666667	1,33333333333333	2	3,5	0	1
2758	38	3	Direktes Lügen ist ein No Go. Sich bestmöglich darzustellen ist dagegen üblich und sogar gefordert.	-66	0	1	4	2,4375	2,7	5	2,66666666666667	5	2	7	0	0
2759	42	1	Weil mir Transparenz im Gegenüber sehr wichtig ist und ich dafür mein Vorbild bin. So wie ich mir mein Gegenüber wünsche, so sollte ich zumindest auch sein. Auch wenn ich den Job dadurch nicht bekäme so könnte ich mich am nächsten Tag immer noch im Spiegel betrachten mit der Gewissheit, dass ich mein bestmöglichstes gegeben habe. Ich bin für die Wahrheit und nicht für das Hintenrum oder das Versc…	-66	0	0	3,66666666666667	1,625	4,8	1,66666666666667	1	1	3,5	4	0	1
2761	22	3	Es ist wichtig für ein Unternehmen ehrliche Personen einzustellen	-66	1	1	3,41666666666667	1,4375	4,2	1	1	1	5,5	7	1	1
2762	28	2	Ich möchte durch Leistungen, die ich wirklich erbracht habe, überzeugen, und nicht durch erfundene. Wenn ich das Unternehmen nicht durch meine ehrlichen Angaben zu meinen Leistungen, meinen Überzeugungen und meiner Persönlichkeit überzeugen kann, passt das Unternehmen wohl auch einfach nicht zu mir. Dann würde ich mich auf eine andere Stelle bewerben, die besser zu mir passt (die in der fiktiven …	-66	0	0	4,08333333333333	2,4375	4,1	1,66666666666667	1,66666666666667	3,66666666666667	1	4,5	1	1
2763	20	1	Weil es, wenn ich die Stelle bekommen würde, früher oder später dem Arbeitgeber auffallen würde, dass meine im Beweebungsgespräch angegebenen Kompetenzen nicht der Wahrheit entsprechen	-66	1	0	3,75	1,75	4,4	1	1	1	7	7	1	1
2764	38	3	Wird bei der Tätigkeit auffliegen.	-66	0	0	3,83333333333333	2,5	3	1	1	1	1,5	4,5	0	0
2767	22	2	Wenn von der Unternehmensseite klar gemacht wird, dass in der Unternehmenskultur Fehler (zumindest im Nachhinein) als etwas Positives angesehen werden, da man daraus lernt.	-66	0	1	4,91666666666667	2,5	4	3,33333333333333	1	2,66666666666667	1	7	1	1
2768	19	3	Weil dies wahrscheinlich bald ans Licht kommen würde, sobald ich die Arbeitsstelle erhalten und das Arbeiten dort angefangen hätte. Daraufhin würde das Vertrauen in mich von Anfang an eher niedrig sein.	-66	1	0	4,16666666666667	2,75	3,7	2	1	2,33333333333333	7	6	1	1
2773	21	2	Da Unehrlichkeit im Bewerbungsgespräch meist früher oder später entdeckt wird. Entspricht die Leistung dann also nicht der angeworbenen, entsteht ein gewisses Missvertrauen. Da die Stelle leicht wieder neu zu besetzen wäre und der Betrieb nicht zwingend auf mich angewiesen ist, wäre eine Kündigung gut möglich.	-66	0	0	3,16666666666667	1,625	4,4	1,66666666666667	1	1,66666666666667	2	4	1	1
2782	37	1	Ich möchte den Job auf ehrliche Weise bekommen, denn später würden sich die Lügen bzgl. meiner Fähigkeiten rausstellen,das wäre für mich noch schlimmer als den Job nicht zu bekommen.Man sollte sich so geben wie man ist aber betonen,dass man willig und motiviert ist die Anforderungen zu erlernen und erfüllen.	-66	0	0	4	1,5	4,5	1,33333333333333	1	2,33333333333333	1	5	1	1
2788	32	2	Sollte ich die Stelle bekommen, würde früher oder später herauskommen, dass ich z.B. die angepriesenen Qualifikationen nicht besitze oder gelogen habe, um mir einen Vorteil zu verschaffen. Das würde zu einer Kündigung führen, die mich auf dem Arbeitsmarkt sehr schlecht dastehen lässt. Zudem hätte ich jeden Arbeitstag Angst vor einer Entdeckung meiner falschen Angaben und würde mich wahrscheinlich…	-66	1	1	3,75	2,25	3,3	1,66666666666667	1	2,66666666666667	7	7	0	1
2790	21	3	Ich glaube, dass Interviewer sich bewusst sind, dass man kein perfekter Mensch ist. Ich glaube mir wäre es wichtiger authentisch zu sein.	-66	0	0	3,83333333333333	3,125	3,9	2,33333333333333	3	3,33333333333333	2	5	1	1
2793	20	4	-66	um Chancen auf Einstellung zu erhöhen	0	0	3,36363636363636	2,625	3,5	2,66666666666667	1	2,66666666666667	2	5,5	1	1
2797	19	2	- um im Nachhinein die Erwartungen des Arbeitgebers tatsächlich gerecht zu werden - um ehrlich zu sein - da sich das Unternehmen für meine wahren Kenntnisse und Fähigkeiten entscheiden sollte	-66	1	0	4,08333333333333	2,625	3,5	1,33333333333333	1	1	6,5	6	1	1
2799	25	3	Ich möchte den Job aufgrund meiner Leistungen und Erfahrungen bekommen. ich hätte ein schlechtes Gewissen.	-66	1	0	4,25	3,3125	3,5	1	1	2	6	1,5	1	0
2803	20	1	Weil mir das, wenn ich die Stelle bekommen würde, nicht zu gute kommen würde, wenn das Unternehmen dann bemerkt, dass ich eigentlich gar nicht so bin, wie ich mich vorher dargestellt hatte.	-66	0	0	4,25	1,9375	3,4	1	1,66666666666667	3,66666666666667	2	7	1	1
2804	31	4	-66	Ein etwas besseres Bild von sich zu zeichnen indem man eher Gemeinsamkeiten und Positives betont erhöht die Chancen auf den Job	0	1	4,33333333333333	2,6875	3,4	2,33333333333333	1,33333333333333	3,33333333333333	2	7	1	1
2805	20	2	-Informationen können nachträglich überprüft werden und dies führt immer zu Problemen -Die Beziehung ( wenn auch nur beruflich ) auf Lügen auf zu bauen ist schon ein schlechter Start -Lügen generell ist eine Charaktereigenschaft die von Kollegen nicht geschätzt wird, falls zu einem späteren Zeitpunkt, wenn ich schon dort arbeiten sollte Lügen rauskommen, führt dies zu Streit	-66	1	0	3,83333333333333	1,4	3	3,33333333333333	2,33333333333333	2,66666666666667	7	5,5	1	1
2807	26	4	-66	Es ist zu erwarten, dass das jeder andere Bewerber auch tut.	0	0	2,83333333333333	2,875	2,5	2	1	3,33333333333333	1,5	4,5	1	0
2808	20	3	Ich will mich in einem Job wohlfühlen und das Gefühl haben den Job verdient und nicht erschummelt zu haben.	-66	1	0	4	2,3125	4,1	1,66666666666667	1	2	7	4	1	1
2809	19	2	weil ich dann die Wahrscheinlichkeit minimiere den Job zu bekommen	-66	0	1	3,81818181818182	2,3125	3,3	2,33333333333333	1	2	3,5	6,5	1	1
2812	19	2	, weil wenn ich angstellt werde sowieso die Wahrheit rauskommt.	-66	1	1	4,5	2	4,9	1,33333333333333	1	2	7	5	1	1
2820	20	2	Ehrlichkeit wehrt am Längsten. Wenn der Interviewer bemerkt, dass ich ehrlich bin, bekomme ich Sympathiepunkte.	-66	1	0	3	2,0625	3,1	2,33333333333333	1	3,66666666666667	1	4	1	1
2822	26	2	- Stelle ist nicht schwer zu bekommen. - Hat keinen Zweck, wenn die Stelle angenommen wird und dann Unwahrheiten ans Licht kommen. - Ehrlichkeit ist die beste Voraussetzung für beide Seiten den neuen Start zu beginnen.	-66	0	0	4,5	2,25	3,9	1,66666666666667	1	2,66666666666667	1	2	1	1
2823	19	2	Ich sollte zu der Stelle passen und deswegen nicht etwas vorspielen was ich nicht bin. Der Arbeitgeber wird vermutlich merken wenn ich bei meinem Gespräch nicht ehrlich bin, wenn er sich mit den angegebenen Personen unterhält. Falls ich die Stelle bekomme und dann den Anforderungen nicht standhalte wird es der Arbeitgeber merken. Ich werde dann vielleicht für eine Tätigkeit eingesetzt die mich üb…	-66	1	1	3,66666666666667	1,625	4,6	1,33333333333333	1	2,66666666666667	6,5	7	1	1
2824	21	1	Weil ich denke, dass Ehrlichkeit wichtig ist und weil der Interviewer meine Antworten auf Fragen überprüfen wird.	-66	1	1	3,41666666666667	1,375	4,3	4	1,33333333333333	3,33333333333333	6,5	7	1	1
2825	20	1	Da ich das nicht mit meinem Glauben und Gewissen vereinbaren könnte.	-66	1	1	4,25	1,4375	4	1,33333333333333	1	3,66666666666667	7	7	1	1
2828	18	3	Einerseits aus moralischen Gründe, weil es mir falsch vorkommen würde. Außerdem bin ich mir nicht sicher, wie überzeugend ich falsche Tatsachen darstellen könnte, weil ich nervös wäre entlarvt zu werden.	-66	0	1	4,16666666666667	2,375	3,8	2,33333333333333	1,33333333333333	3	3,5	7	1	1
2829	19	2	Weil ich gelernt habe, dass man mit Ehrlichkeit am weitesten kommt.	-66	0	1	3,66666666666667	2,5625	3,6	2,66666666666667	2,66666666666667	4	4,5	7	1	1
2830	20	2	Weil ich den erwarteten Anforderungen dann nicht gerecht werden kann.	-66	0	1	3,33333333333333	2,625	2,7	3	2	4,33333333333333	2	7	1	1
2831	26	4	-66	Weil es schon wichtig ist überhaupt in eine Probezeit oder in eine nähere Auswahl der Bewerber zu kommen, wenn man sämtliche Fehler aufzeigen würde die man in der Ausbildung etc. mal gemacht hat, dann sinken vermutlich die Chancen auf eine Einstellung	0	1	3,16666666666667	2,3125	4	1,66666666666667	2	4,33333333333333	1	7	1	0
2832	20	2	Ich würde mich dadurch nur schlecht fühlen wenn ich jemand anderem den Arbeitsplatz gestohlen hätte, der ihn eigentlich mehr verdient hätte als ich. Außerdem finde ich, dass Ehrlichkeit eine äußerst wichtige Grundlage für ein funktionierendes Arbeitsverhältnis ist.	-66	0	0	4,08333333333333	1,8125	4,3	1,33333333333333	2,33333333333333	1,66666666666667	2	5	1	1
2836	20	2	Sollte ich tatsächlich eingestellt werden, würde sich der Wahrheitsgehalt meiner Aussagen zeigen. Mit Unehrlichkeit wäre ich unfair den anderen Bewerbern/Berwerberinnen gegenüber. Bei verbesserter Darstellung meiner Fähigkeiten hätte ich die Befürchtung, mir zugeteilten Aufgaben nicht gewachsen zu sein.	-66	1	0	4	2,3125	3,4	1,33333333333333	1,66666666666667	3,66666666666667	5,5	4,5	1	1
2839	20	2	Am Ende würde es rauskommen, wenn ich dort arbeite und nichts kann. Unehrliche Menschen und Schleimer mag keiner.	-66	0	0	3,33333333333333	1,6875	4,4	1,33333333333333	1	1,66666666666667	1,5	4	1	1
2840	20	5	-66	weil das die meisten Menschen in einem Bewerbungsgespräch tun und oft ein bisschen Selbstüberschätzung besser ankommt als -unterschätzung.	0	1	3,66666666666667	2,5625	4,6	1,33333333333333	1	3	1,5	7	1	1
2844	20	3	Ich würde mich lieber ehrlich darstellen, weil ich denke, dass Lügen kurze Beine haben und ich sonst immer mit der Angst leben müsste, irgendwas könnte auffliegen.	-66	0	0	3,16666666666667	3,625	3	2,66666666666667	2	4,66666666666667	2	4	1	1
2845	23	3	Wenn der Arbeitgeber in der Probezeit merkt, dass man über bestimmte Kompetenzen, die man im Gespräch angegeben hat, gar nicht verfügt, wird man nicht lange für dieses Unternehmen arbeiten. Und selbst wenn, wird man oft überfordert sein, weil man den Anforderungen von Anfang an gar nicht entspricht.	-66	0	0	3,33333333333333	2,8125	3	3,33333333333333	3	4,66666666666667	2	2	1	1
2847	20	2	Einerseits aus Prinzip, weil es mir nicht richtig erscheint. Zudem kommen Lügen sehr schnell ans Licht, und sie gehen mit einem Mangel an Authentizität einher, der eventuell auch für eine Ablehnung im Bewerbungsgespräch sorgt.	-66	0	1	3,5	2	3,4	2,66666666666667	1,33333333333333	3,33333333333333	2,5	6,5	1	1
2848	22	4	-66	Bei jeder Bewerbung kommt es zu leichter Übertreibung der Kompetenzen, da dies jeder tut und dies auch jeder weiß (auch die Interviewer) würde eine übermäßig ehrliche Darstellung mich von anderen abgrenzen und wahrscheinlich in ein schlechteres Licht rücken. Bessere Darstellung nur, falls das Gefühl bei mir besteht Lücken in meiner Kompetenz zu besitzen, bei denen ich annehme das andere Bewerber …	1	0	4,16666666666667	3,25	3,3	1	2,66666666666667	1	7	4,5	1	0
2851	20	1	Bei direkten Fragen nach meinen Leistungen und Erfahrungen	-66	1	1	3,33333333333333	1,6875	3,9	2,66666666666667	1	3	7	7	1	1
2853	21	4	-66	Ich würde dafür nicht lügen, allerdings ggf. auch nicht alles erzählen und je nachdem wie ich den Interviewer einschätze, mich anders verhalten, das betrifft aber eher zwischenmenschliche Interaktionen und weniger inhaltliche Angaben.	0	0	3,91666666666667	2,875	3,5	2,33333333333333	1,66666666666667	3,33333333333333	2	3	1	0
2854	31	1	Weil dies weder dem Unternehmen,noch mir einen tatsächlichen Vorteil bringen würde. Das im Vorstellungsgespräch falsch vermittelte Bild müsste nach Einstellung aufrecht erhalten werden. Andernfalls gäbe es ein böses Erwachen und dies bringt keinem etwas. Dann lieber im Vorstellungsgespräch authentisch auftreten und direkt klären,ob das Unternehmen und ich eine gemeinsame Zukunft haben.	-66	0	1	4,5	1,5	4,6	1	1	2,33333333333333	2	7	1	1
2856	25	1	Ehrlichkeit zahlt sich normalerweise aus. Wenn ich eine Stelle wirklich haben möchte, muss ich so ehrlich wie möglich auftreten. Ansonsten belüge ich die erhofften späteren Arbeitgeber und auch mich selbst. Früher oder später würde es rauskommen, dass ich gelogen habe - insofern ich die Stelle bekomme – was ein sehr negatives Licht auf mich werfen würde. Vor allem, wenn ich beteure, die Wahrheit …	-66	1	1	4,16666666666667	2,1875	4,6	2	2,66666666666667	2,66666666666667	6	7	1	1
2857	20	2	Wenn ich über meine Fähigkeiten und Qualifikationen lüge, kann es sehr gut sein, dass ich dann in späteren Situationen, in denen ich den Job bekommen habe, überfordert bin, aber nicht um Hilfe fragen kann, weil sonst meine Lüge auffliegt. Das würde mir, in Sinne von Stress, und der Firma schaden. Und natürlich würde ich mich dann auch die ganze Zeit gegenüber der Firma und den anderen Bewerbern, …	-66	1	1	4,08333333333333	2,0625	3,8	2	1,33333333333333	4	6,5	7	1	1
2863	20	3	Weil es mir auf lange Sicht nichts bringt. Wenn ich nicht die passenden Kompetenzen und Qualifikationen mitbringe, wird mein neuer Arbeitgeber das auf Dauer merken.	-66	1	0	3,41666666666667	2,4375	3,1	2,33333333333333	1	3,66666666666667	6,5	2,5	1	1
2869	19	3	Interviewers merken oft sowas und die meisten Bewerber machen das bestimmt schon.	-66	1	0	3,5	2,1875	3,5	2,33333333333333	3	4	5	4,5	1	1
2874	22	5	-66	Um die Stelle zu bekommen. Aus Fehlern kann man lernen und in der Zukunft versuchen, die Dinge besser zu machen. Warum sollte man aber ausdrücklich von Fehlern erzählen, die in der Vergangenheit liegen?	0	0	4,83333333333333	3,5	2,3	4	1,33333333333333	4,66666666666667	1	4	1	1
2875	19	3	Der Arbeitgeber rechnet dann ja auch mit den vorgetäuschten Kompetenzen und stellt einen dann dementsprechend für eine Stelle mit hohen, diesen Kompetenzen entsprechenden Anforderungen ein. Das erweist sich dann aber spätestens wenn man die Stelle antritt und diese Kompetenzen benötigt werden als problematisch, falls man den Anforderungen nicht gerecht wird.	-66	0	1	3,25	2,375	4,1	2	1,66666666666667	3,33333333333333	1,5	6,5	1	1
2877	26	1	Weil es langfristig nichts bringt, da es zu einem guten Company Fit kommen sollte und es daher besser ist, mich darzustellen wie ich tatsächlich bin. Auf diese Weise haben beide Parteien mehr davon.	-66	1	1	3,5	1,9375	3,2	2	1	3	6,5	7	1	1
2878	20	2	Weil es, falls ich die Stelle bekäme, sowieso herauskommen würde	-66	1	0	4,5	1,75	3,7	2,66666666666667	3,66666666666667	4	6,5	6	1	1
2888	22	2	Kommt am Ende eh raus, wenn man tatsächlich genommen werden sollte	-66	0	1	3,75	2,375	3,2	2,66666666666667	2,33333333333333	3,33333333333333	3,5	6,5	1	1
2892	28	2	Referenzpersonen, wirkt unauthentisch	-66	1	1	4	2,125	2,9	1,66666666666667	2,33333333333333	4	6,5	6,5	0	1
2895	20	1	Weil es im Ende herauskommen wird, spätestens wenn sie mich einstellen. Sehr unfair für die anderen Menschen !!	-66	1	0	3,33333333333333	1,3125	3,3	2	1	3,33333333333333	6	1	1	1
2896	23	1	Da das Unternehmen die Diskrepanzen sehr wahrscheinlich herausfindet, und man sich mit Ehrlichkeit ein angenehmeres Arbeitsumfeld schaffen kann	-66	1	1	4,41666666666667	2	4	1	1	4	4	7	1	1
2900	20	1	Hoffnung und Ziel ein Unternehmen zu finden, dass wirklich zu mir passt und nicht zu einem Bild das ich von mir erfinde!!! Gutes Selbstwertgefühl, denn wenn ich mich gut fühle muss ich mich nicht 'besser' darstellen Ehrlichkeit ist ein hohes Gut und Authentizität kommt gut an Zu große Lügen könnten später auf mich zurückfallen	-66	0	0	3,58333333333333	2	4,2	2,33333333333333	1	2,33333333333333	2	4	1	1
2908	19	4	-66	Um meine Chancen auf die sehr attraktive stelle zu erhöhen. Dem Interviewer über die übereinstimmenden Einstellung zu persönlichen Ansichten länger im Gedächtnis zu bleiben.	1	1	4	2,8125	3,9	3,66666666666667	2,33333333333333	2	6,5	7	1	1
2910	18	2	Bei Überprüfung kommen Unwahrheiten auf jeden Fall ans Licht. Desweiteren hätte eine Übertreibung der eigenen Fähigkeiten den Nachteil, dass man im späteren Berufsleben Schwierigkeiten hat, Erwartungen zu erfüllen oder mit schwierigen, den eigenen Fähigkeiten übersteigenden, Aufgaben klar kommen.	-66	0	1	3,75	1,5625	4,4	2,66666666666667	1	2	1,5	7	1	1
2918	21	2	Weil ich Wert auf Ehrlichkeit lege und der Meinung bin, dass Unwahrheiten früher oder später immer ans Licht treten.	-66	1	1	4,83333333333333	3,3125	3,7	1,33333333333333	1	2,33333333333333	7	6,5	1	1
2924	19	4	-66	Da die Konkurrenz auf dem Arbeitsmarkt sehr groß ist und ich nicht weiß wie viele Bewerber noch auf diese Stelle folgen.	1	0	4	3,0625	2,9	2,66666666666667	1,33333333333333	4	4,5	2,5	1	1
2939	19	4	-66	Um meine Chancen zu verbessern und da es bei Bewerbungen usw. fast alltäglich ist seine Stärken hervorzuheben und im Gegenzug die Schwächen weniger zu gewichten. Um im Konkurrenzkampf mit anderen Bewerbern eine Chance zu haben müsste ich mich diese Verhalten anpassen.	1	0	3,66666666666667	3,2	3,6	4,33333333333333	2,33333333333333	4,33333333333333	7	3	1	1
2941	19	3	weil es irgendwann im Job herauskommt	-66	1	1	2,72727272727273	2,5625	3,6	1,66666666666667	1	4,33333333333333	6	7	1	1
2944	20	1	Wenn ich Dinge erfinden würde, würde das Unternehmen das möglicherweise herausfinden, da sie den Wahrheitsgehalt meiner Aussagen überprüfen wollten. Man sollte man selbst sein, um an eine Stelle zu gelangen, denn jegliche Übertreibung der eigenen Fähigkeiten fällt früher oder später im Unternehmen auf. Ehrlichkeit stellt die Basis für Vertrauen.	-66	0	1	3,58333333333333	2,375	4,1	3,33333333333333	1	3,66666666666667	1,5	7	1	1
2958	18	2	Weil ich ein schlechter Lügner bin; es nicht fair wäre	-66	1	1	4	2,625	3,7	1	1	3	7	6,5	1	1
2963	23	2	Authentizität Passung Unternehmen & meine Qualifkationen Passung Werte & Normen Ehrlichkeit Wert meiner Seits, sollte geschätzt werden von Unternehmen wenn auch ihre Werte. Commitment Unternehmen / Mitarbeiter nur durch Wahrheit beider Seiten maximierbar --> Folge meine eigene Arbeitszufriedenheit steht für mich im Fordergrund. Beruf = BERUF nicht JOB, ich will an meiner Arbeit wachsen, lernen, s…	-66	0	1	3,16666666666667	2	2,5	2,5	1,66666666666667	3	2	7	1	0
2970	21	3	Möglicherweise klingen die erfundenen Geschichten nicht authentisch. Der Interviewer könnte es herausfinden wenn er die 3 Personen befragt. Wenn es wirklich gravierende Lügen sind, würde ich auch nicht wollen, dass ich einen Job bekäme, für den ich eigentlich nicht geeignet bin und für den ich nicht die geeigneten Kompetenzen besitze.	-66	0	1	2,75	2,3125	2,9	3,33333333333333	1,33333333333333	2,33333333333333	1,5	7	1	0
2973	22	2	- auch für mich, passt der Arbeitsplatz nicht, wenn ich Lüge - Angst vor Konsequenzen - Ehrlichkeit kommt besser an	-66	0	0	3,91666666666667	2,6875	3,1	2,33333333333333	2,33333333333333	4,33333333333333	1,5	5,5	1	1
2977	20	2	Ich glaube generell an ehrlich währt am längsten und in der beschriebenen Situation ist meiner Meinung nach eine Übertreibung nicht notwendig.	-66	0	1	4,25	2,5625	4,2	2	2	3	1,5	6,5	1	1
2982	20	4	-66	Arbeitslos zu sein ist besonders im Deutschen Staat nicht wirklich angenehm daher braucht man einen Job. Besonders dieser Job mit so guten Qualitäten würde mich ziemlich ansprechen. Außerdem kann ich, wenn ich eingestellt werde, die Messlatte, die ich so höher angelegt habe, zu erfüllen und mich zu verbessern	1	1	4,08333333333333	2,75	3,6	2,66666666666667	1	3,33333333333333	6,5	5,5	1	1
2985	33	3	Die angekündigte Überprüfung würde höchstwahrscheinlich jede bessere Darstellung widerlegen können.	-66	0	1	2,66666666666667	2	4,5	1,33333333333333	1,66666666666667	2	2	7	1	0
2988	20	2	Weil ich wenn ich wirklich in dieser Firma arbeiten möchte, auf einer ehrlichen Basis dort angestellt werden will und auch gleich von Anfang an ein gutes und ehrliches Verhältnis zu den Vorgesetzten haben. Wenn ich übertreiben würde und mich besser darstellen würde und das Unternehmen danach meine drei Referenzpersonen zu meinen bisherigen Leistungen befragt und bemerkt, dass ich nicht ehrlich wa…	-66	0	1	3,58333333333333	1,875	3,6	1,66666666666667	1,33333333333333	1,66666666666667	2	7	1	1
2991	38	1	Authentizität ist mir jetzt und später im Berufsleben wichtig. Ich möchte keine falschen Erwartungen an meine Arbeitsweise schüren, die dann später von mir eingefordert werden und mich unglücklich machen.	-66	1	0	3,75	2,1875	3,7	2	1,66666666666667	2,66666666666667	6	6,5	0	0
2992	19	2	Da ich dem Unternehmen meine ehrlichen Leistungen verspreche und dieses diese auch von mir erwartet. Das könnte später zu Problemen führen	-66	1	0	4,41666666666667	2,5625	4	1,33333333333333	1	2,33333333333333	7	2,5	1	1
2994	23	6	-66	Um so dem Interviewer ein offenes Bild von mir zu geben	0	0	4,16666666666667	3,375	3,8	2,33333333333333	1	2	7	5	1	1
2995	20	2	Weil ich mich auf eine passende stelle bewerbe, die zu meinen fähigkeiten und meiner person passen außerdem kommt die wahrheit immer ans licht und übertreibungen/ausschmückunen werden von den erfahrenen interviewern erkannt ich bin mit meiner person und fähigkeit voll und ganz zufrieden und es würde meinen stolz verletzten mit etwas in verbindung gebracht zu werden das nicht von mir ist, nicht me…	-66	1	0	3,5	2,93333333333333	3,2	4	1,33333333333333	3,66666666666667	5,5	6,5	1	1
3004	21	2	Ich denke, Ehrlichkeit wird geschätzt. Außerdem ist dem Interviewer klar, dass niemand perfekt sein kann, mich viel besser darzustellen als ich bin, wäre also unglaubwürdig.	-66	1	1	4,08333333333333	3,0625	3,6	1,66666666666667	1	2,66666666666667	7	7	1	1
3006	19	2	Wenn man die Arbeitsstelle bekommt werden sonst sehr hohe Erwartungen gestellt die man möglicherweise nicht erfüllen kann	-66	0	0	3,33333333333333	1,625	4	2	1	2,66666666666667	1,5	5	1	1
3008	21	4	-66	Weil die Ansprüche der Interviewer oft sehr hoch sind und ich der Meinung bin, man kann sich ein Urteil über die Arbeitsqualität erst in der Praxis verschaffen. Durch das Bewerbungsgespräch versuche ich an den Punkt zu gelangen, an dem ich mich tatsächlich unter beweis stellen kann.	0	0	3,91666666666667	2,8125	4,4	3	1	3,33333333333333	1,5	4	1	1
3009	20	4	-66	um mit höherer Wahrscheinlichkeit die Stelle zu bekommen. Ich denke, dass man seine Schwächen im neuen Arbeitsumfeld verbessern kann. Dadurch kann man sein eigenes Verhalten den Aussagen im Interview ein wenig anpassen.	0	1	3,83333333333333	3,1875	3	3,66666666666667	1,66666666666667	4	2	4	1	1
3012	22	5	-66	Ich würde keine Lügen erzählen, allerdings positive Geschehnisse etwas ausbreiten und wenn Negatives zur Sprache kommt, immer etwas Positives am Ende daraus ziehen (habe gelernt, dass..).	0	0	4	3,0625	3,1	3,33333333333333	1,33333333333333	4	3	5,5	1	1
3013	20	2	Weil ich möchte, dass die Arbeitsstelle auch wirklich auf mich passt und nicht auf ein erfundenes ich. Der Leiter soll mich als die schätzen. die ich bin. Wenn ich etwas erfinde, dass ich nicht kann, wird vielleicht im zukünftigen Arbeitskontext darauf zurück gegriffen und ich werde mit der Situation überfordert sein. Der Leiter sieht, dass ich nicht das kann, was ich verspreche und hat sofort ei…	-66	0	1	4,25	1,875	3,9	1,66666666666667	1	3,33333333333333	2	7	1	1
3015	20	2	Da die Erwartungen dann vermutlich nicht mit meinen Leistungen zusammenpassen werden und mir dann wahrscheinlich schnell wieder gekündigt wird und Lügen meistens eh rauskommen.	-66	1	0	3,83333333333333	2,625	3,5	2,66666666666667	1,66666666666667	3,66666666666667	5,5	4,5	1	1
3016	19	2	Weil das im späteren Arbeitsleben keine positiven Auswirkungen haben wird, daher auch keinen Vorteil für mich bringen würde. Lieber ich bin gleich so wie ich wirklich bin.	-66	1	1	3,16666666666667	2,1875	3,8	2,66666666666667	1	3	7	6	1	1
3018	35	2	Es ist unehrlich. Dies ist eine Eigenschaft, die ich auch von meinem Gegenüber erwarte. Außerdem kommt es sowieso heraus und der neue Arbeitgeber soll mich so kennen (und hoffentlich auch mögen) lernen, wie ich wirklich bin. Stattdessen hebe ich meine Vorteile hervor und Eigenschaften/Leistungen, auf die ich stolz bin.	-66	1	1	3,25	2,4375	2,9	2,33333333333333	2	4	7	5,5	0	1
3019	25	4	-66	Da man sich in der Bewerbungssituation von den anderen Bewerbern abheben muss. Der Grad der übertriebenen Selbstdarstellung hängt jedoch von Art und Einstellung des Betriebes ab, für das ich mich beworben habe.	1	1	4,5	2,75	3,6	3,33333333333333	2	1,33333333333333	7	7	1	1
